# Supplementary material for: Rapid upwards spread of non-native plants in mountains across continents
Source: Nat Ecol Evol. 2023 Jan 26;7(3):405–13. doi: 10.1038/s41559-022-01979-6 (PMC9998268; doi:10.1038/s41559-022-01979-6)
Supplement: Supplementary file 3 — Environmental data needed for analysis but not published on Zenodo. [file 41559_2022_1979_MOESM3_ESM.xls]

## Sheet: Supplementary_Data_1
Year	Site	Region	Road	Transect	Plot	Elevation	Lat	Long
2007	AUN.AK.01.1	AUN	AK	1	1	980	-36.3578	148.587
2012	AUN.AK.01.1	AUN	AK	1	1	980	-36.358	148.587
2017	AUN.AK.01.1	AUN	AK	1	1	980	-36.3558	148.588
2007	AUN.AK.01.2	AUN	AK	1	2	980	-36.3578	148.587
2012	AUN.AK.01.2	AUN	AK	1	2	980	-36.358	148.587
2007	AUN.AK.01.3	AUN	AK	1	3	980	-36.3578	148.587
2012	AUN.AK.01.3	AUN	AK	1	3	980	-36.358	148.587
2017	AUN.AK.01.3	AUN	AK	1	3	980	-36.3558	148.588
2007	AUN.AK.02.1	AUN	AK	2	1	1050	-36.3497	148.582
2012	AUN.AK.02.1	AUN	AK	2	1	1050	-36.35	148.582
2017	AUN.AK.02.1	AUN	AK	2	1	1050	-36.3481	148.583
2007	AUN.AK.02.2	AUN	AK	2	2	1050	-36.3497	148.582
2012	AUN.AK.02.2	AUN	AK	2	2	1050	-36.35	148.582
2007	AUN.AK.02.3	AUN	AK	2	3	1050	-36.3497	148.582
2012	AUN.AK.02.3	AUN	AK	2	3	1050	-36.35	148.582
2017	AUN.AK.02.3	AUN	AK	2	3	1050	-36.3481	148.583
2007	AUN.AK.03.1	AUN	AK	3	1	1110	-36.3444	148.579
2012	AUN.AK.03.1	AUN	AK	3	1	1110	-36.344	148.579
2017	AUN.AK.03.1	AUN	AK	3	1	1110	-36.3428	148.58
2007	AUN.AK.03.2	AUN	AK	3	2	1110	-36.3444	148.579
2012	AUN.AK.03.2	AUN	AK	3	2	1110	-36.344	148.579
2007	AUN.AK.03.3	AUN	AK	3	3	1110	-36.3444	148.579
2012	AUN.AK.03.3	AUN	AK	3	3	1110	-36.344	148.579
2017	AUN.AK.03.3	AUN	AK	3	3	1110	-36.3428	148.58
2007	AUN.AK.04.1	AUN	AK	4	1	1170	-36.3467	148.57
2012	AUN.AK.04.1	AUN	AK	4	1	1170	-36.347	148.57
2017	AUN.AK.04.1	AUN	AK	4	1	1170	-36.345	148.572
2007	AUN.AK.04.2	AUN	AK	4	2	1170	-36.3467	148.57
2012	AUN.AK.04.2	AUN	AK	4	2	1170	-36.347	148.57
2007	AUN.AK.04.3	AUN	AK	4	3	1170	-36.3467	148.57
2012	AUN.AK.04.3	AUN	AK	4	3	1170	-36.347	148.57
2017	AUN.AK.04.3	AUN	AK	4	3	1170	-36.345	148.572
2007	AUN.AK.05.1	AUN	AK	5	1	1220	-36.3549	148.562
2012	AUN.AK.05.1	AUN	AK	5	1	1220	-36.355	148.562
2017	AUN.AK.05.1	AUN	AK	5	1	1220	-36.3533	148.562
2007	AUN.AK.05.2	AUN	AK	5	2	1220	-36.3549	148.562
2012	AUN.AK.05.2	AUN	AK	5	2	1220	-36.355	148.562
2007	AUN.AK.05.3	AUN	AK	5	3	1220	-36.3549	148.562
2012	AUN.AK.05.3	AUN	AK	5	3	1220	-36.355	148.562
2017	AUN.AK.05.3	AUN	AK	5	3	1220	-36.3533	148.562
2007	AUN.AK.06.1	AUN	AK	6	1	1290	-36.3518	148.547
2012	AUN.AK.06.1	AUN	AK	6	1	1290	-36.352	148.547
2017	AUN.AK.06.1	AUN	AK	6	1	1290	-36.3494	148.55
2007	AUN.AK.06.2	AUN	AK	6	2	1290	-36.3518	148.547
2012	AUN.AK.06.2	AUN	AK	6	2	1290	-36.352	148.547
2007	AUN.AK.06.3	AUN	AK	6	3	1290	-36.3518	148.547
2012	AUN.AK.06.3	AUN	AK	6	3	1290	-36.352	148.547
2017	AUN.AK.06.3	AUN	AK	6	3	1290	-36.3494	148.55
2007	AUN.AK.07.1	AUN	AK	7	1	1375	-36.3458	148.539
2012	AUN.AK.07.1	AUN	AK	7	1	1375	-36.346	148.539
2017	AUN.AK.07.1	AUN	AK	7	1	1375	-36.3442	148.539
2007	AUN.AK.07.2	AUN	AK	7	2	1375	-36.3458	148.539
2012	AUN.AK.07.2	AUN	AK	7	2	1375	-36.346	148.539
2007	AUN.AK.07.3	AUN	AK	7	3	1375	-36.3458	148.539
2012	AUN.AK.07.3	AUN	AK	7	3	1375	-36.346	148.539
2017	AUN.AK.07.3	AUN	AK	7	3	1375	-36.3442	148.539
2007	AUN.AK.08.1	AUN	AK	8	1	1405	-36.3483	148.532
2012	AUN.AK.08.1	AUN	AK	8	1	1405	-36.348	148.532
2017	AUN.AK.08.1	AUN	AK	8	1	1405	-36.3469	148.531
2007	AUN.AK.08.2	AUN	AK	8	2	1405	-36.3483	148.532
2012	AUN.AK.08.2	AUN	AK	8	2	1405	-36.348	148.532
2007	AUN.AK.08.3	AUN	AK	8	3	1405	-36.3483	148.532
2012	AUN.AK.08.3	AUN	AK	8	3	1405	-36.348	148.532
2017	AUN.AK.08.3	AUN	AK	8	3	1405	-36.3469	148.531
2007	AUN.AK.09.1	AUN	AK	9	1	1460	-36.3525	148.519
2012	AUN.AK.09.1	AUN	AK	9	1	1460	-36.352	148.519
2007	AUN.AK.09.2	AUN	AK	9	2	1460	-36.3525	148.519
2012	AUN.AK.09.2	AUN	AK	9	2	1460	-36.352	148.519
2007	AUN.AK.09.3	AUN	AK	9	3	1460	-36.3525	148.519
2012	AUN.AK.09.3	AUN	AK	9	3	1460	-36.352	148.519
2007	AUN.AK.10.1	AUN	AK	10	1	1530	-36.358	148.512
2012	AUN.AK.10.1	AUN	AK	10	1	1530	-36.358	148.512
2017	AUN.AK.10.1	AUN	AK	10	1	1530	-36.3561	148.514
2007	AUN.AK.10.2	AUN	AK	10	2	1530	-36.358	148.512
2012	AUN.AK.10.2	AUN	AK	10	2	1530	-36.358	148.512
2007	AUN.AK.10.3	AUN	AK	10	3	1530	-36.358	148.512
2012	AUN.AK.10.3	AUN	AK	10	3	1530	-36.358	148.512
2017	AUN.AK.10.3	AUN	AK	10	3	1530	-36.3561	148.514
2007	AUN.AK.11.1	AUN	AK	11	1	1580	-36.3632	148.502
2012	AUN.AK.11.1	AUN	AK	11	1	1580	-36.363	148.502
2017	AUN.AK.11.1	AUN	AK	11	1	1580	-36.3617	148.503
2007	AUN.AK.11.2	AUN	AK	11	2	1580	-36.3632	148.502
2012	AUN.AK.11.2	AUN	AK	11	2	1580	-36.363	148.502
2007	AUN.AK.11.3	AUN	AK	11	3	1580	-36.3632	148.502
2012	AUN.AK.11.3	AUN	AK	11	3	1580	-36.363	148.502
2017	AUN.AK.11.3	AUN	AK	11	3	1580	-36.3617	148.503
2007	AUN.AK.12.1	AUN	AK	12	1	1620	-36.3889	148.446
2012	AUN.AK.12.1	AUN	AK	12	1	1620	-36.389	148.446
2017	AUN.AK.12.1	AUN	AK	12	1	1620	-36.3889	148.445
2007	AUN.AK.12.2	AUN	AK	12	2	1620	-36.3889	148.446
2012	AUN.AK.12.2	AUN	AK	12	2	1620	-36.389	148.446
2007	AUN.AK.12.3	AUN	AK	12	3	1620	-36.3889	148.446
2012	AUN.AK.12.3	AUN	AK	12	3	1620	-36.389	148.446
2017	AUN.AK.12.3	AUN	AK	12	3	1620	-36.3889	148.445
2007	AUN.AK.13.1	AUN	AK	13	1	1700	-36.3986	148.423
2012	AUN.AK.13.1	AUN	AK	13	1	1700	-36.399	148.423
2017	AUN.AK.13.1	AUN	AK	13	1	1700	-36.3975	148.423
2007	AUN.AK.13.2	AUN	AK	13	2	1700	-36.3986	148.423
2012	AUN.AK.13.2	AUN	AK	13	2	1700	-36.399	148.423
2007	AUN.AK.13.3	AUN	AK	13	3	1700	-36.3986	148.423
2012	AUN.AK.13.3	AUN	AK	13	3	1700	-36.399	148.423
2017	AUN.AK.13.3	AUN	AK	13	3	1700	-36.3975	148.423
2007	AUN.AK.14.1	AUN	AK	14	1	1750	-36.425	148.377
2012	AUN.AK.14.1	AUN	AK	14	1	1750	-36.425	148.377
2017	AUN.AK.14.1	AUN	AK	14	1	1750	-36.425	148.377
2007	AUN.AK.14.2	AUN	AK	14	2	1750	-36.425	148.377
2012	AUN.AK.14.2	AUN	AK	14	2	1750	-36.425	148.377
2007	AUN.AK.14.3	AUN	AK	14	3	1750	-36.425	148.377
2012	AUN.AK.14.3	AUN	AK	14	3	1750	-36.425	148.377
2017	AUN.AK.14.3	AUN	AK	14	3	1750	-36.425	148.377
2007	AUN.AK.15.1	AUN	AK	15	1	1820	-36.4323	148.331
2012	AUN.AK.15.1	AUN	AK	15	1	1820	-36.432	148.331
2017	AUN.AK.15.1	AUN	AK	15	1	1820	-36.4314	148.33
2007	AUN.AK.15.2	AUN	AK	15	2	1820	-36.4323	148.331
2012	AUN.AK.15.2	AUN	AK	15	2	1820	-36.432	148.331
2007	AUN.AK.15.3	AUN	AK	15	3	1820	-36.4323	148.331
2012	AUN.AK.15.3	AUN	AK	15	3	1820	-36.432	148.331
2017	AUN.AK.15.3	AUN	AK	15	3	1820	-36.4314	148.33
2007	AUN.AK.16.1	AUN	AK	16	1	1875	-36.4428	148.314
2012	AUN.AK.16.1	AUN	AK	16	1	1875	-36.443	148.314
2017	AUN.AK.16.1	AUN	AK	16	1	1875	-36.4428	148.314
2007	AUN.AK.16.2	AUN	AK	16	2	1875	-36.4428	148.314
2012	AUN.AK.16.2	AUN	AK	16	2	1875	-36.443	148.314
2007	AUN.AK.16.3	AUN	AK	16	3	1875	-36.4428	148.314
2012	AUN.AK.16.3	AUN	AK	16	3	1875	-36.443	148.314
2017	AUN.AK.16.3	AUN	AK	16	3	1875	-36.4428	148.314
2007	AUN.AK.17.1	AUN	AK	17	1	1940	-36.4577	148.3
2012	AUN.AK.17.1	AUN	AK	17	1	1940	-36.458	148.3
2017	AUN.AK.17.1	AUN	AK	17	1	1940	-36.4567	148.301
2007	AUN.AK.17.2	AUN	AK	17	2	1940	-36.4577	148.3
2012	AUN.AK.17.2	AUN	AK	17	2	1940	-36.458	148.3
2007	AUN.AK.17.3	AUN	AK	17	3	1940	-36.4577	148.3
2012	AUN.AK.17.3	AUN	AK	17	3	1940	-36.458	148.3
2017	AUN.AK.17.3	AUN	AK	17	3	1940	-36.4567	148.301
2007	AUN.AK.18.1	AUN	AK	18	1	2000	-36.4525	148.284
2012	AUN.AK.18.1	AUN	AK	18	1	2000	-36.453	148.284
2017	AUN.AK.18.1	AUN	AK	18	1	2000	-36.4506	148.284
2007	AUN.AK.18.2	AUN	AK	18	2	2000	-36.4525	148.284
2012	AUN.AK.18.2	AUN	AK	18	2	2000	-36.453	148.284
2007	AUN.AK.18.3	AUN	AK	18	3	2000	-36.4525	148.284
2012	AUN.AK.18.3	AUN	AK	18	3	2000	-36.453	148.284
2017	AUN.AK.18.3	AUN	AK	18	3	2000	-36.4506	148.284
2007	AUN.AK.19.1	AUN	AK	19	1	2065	-36.4539	148.273
2012	AUN.AK.19.1	AUN	AK	19	1	2065	-36.454	148.273
2017	AUN.AK.19.1	AUN	AK	19	1	2065	-36.4539	148.273
2007	AUN.AK.19.2	AUN	AK	19	2	2065	-36.4539	148.273
2012	AUN.AK.19.2	AUN	AK	19	2	2065	-36.454	148.273
2007	AUN.AK.19.3	AUN	AK	19	3	2065	-36.4539	148.273
2012	AUN.AK.19.3	AUN	AK	19	3	2065	-36.454	148.273
2017	AUN.AK.19.3	AUN	AK	19	3	2065	-36.4539	148.273
2007	AUN.AK.20.1	AUN	AK	20	1	2125	-36.4584	148.269
2012	AUN.AK.20.1	AUN	AK	20	1	2125	-36.458	148.269
2017	AUN.AK.20.1	AUN	AK	20	1	2125	-36.4569	148.27
2007	AUN.AK.20.2	AUN	AK	20	2	2125	-36.4584	148.269
2012	AUN.AK.20.2	AUN	AK	20	2	2125	-36.458	148.269
2007	AUN.AK.20.3	AUN	AK	20	3	2125	-36.4584	148.269
2012	AUN.AK.20.3	AUN	AK	20	3	2125	-36.458	148.269
2017	AUN.AK.20.3	AUN	AK	20	3	2125	-36.4569	148.27
2007	AUN.AS.01.1	AUN	AS	1	1	410	-35.5695	148.325
2012	AUN.AS.01.1	AUN	AS	1	1	410	-35.569	148.325
2017	AUN.AS.01.1	AUN	AS	1	1	410	-35.5681	148.326
2007	AUN.AS.01.2	AUN	AS	1	2	410	-35.5695	148.325
2012	AUN.AS.01.2	AUN	AS	1	2	410	-35.569	148.325
2007	AUN.AS.01.3	AUN	AS	1	3	410	-35.5695	148.325
2012	AUN.AS.01.3	AUN	AS	1	3	410	-35.569	148.325
2017	AUN.AS.01.3	AUN	AS	1	3	410	-35.5681	148.326
2007	AUN.AS.02.1	AUN	AS	2	1	460	-35.5733	148.323
2012	AUN.AS.02.1	AUN	AS	2	1	460	-35.573	148.323
2017	AUN.AS.02.1	AUN	AS	2	1	460	-35.5717	148.324
2007	AUN.AS.02.2	AUN	AS	2	2	460	-35.5733	148.323
2012	AUN.AS.02.2	AUN	AS	2	2	460	-35.573	148.323
2007	AUN.AS.02.3	AUN	AS	2	3	460	-35.5733	148.323
2012	AUN.AS.02.3	AUN	AS	2	3	460	-35.573	148.323
2017	AUN.AS.02.3	AUN	AS	2	3	460	-35.5717	148.324
2007	AUN.AS.03.1	AUN	AS	3	1	490	-35.5759	148.322
2012	AUN.AS.03.1	AUN	AS	3	1	490	-35.576	148.322
2017	AUN.AS.03.1	AUN	AS	3	1	490	-35.5733	148.324
2007	AUN.AS.03.2	AUN	AS	3	2	490	-35.5759	148.322
2012	AUN.AS.03.2	AUN	AS	3	2	490	-35.576	148.322
2007	AUN.AS.03.3	AUN	AS	3	3	490	-35.5759	148.322
2012	AUN.AS.03.3	AUN	AS	3	3	490	-35.576	148.322
2017	AUN.AS.03.3	AUN	AS	3	3	490	-35.5733	148.324
2007	AUN.AS.04.1	AUN	AS	4	1	550	-35.5792	148.318
2012	AUN.AS.04.1	AUN	AS	4	1	550	-35.579	148.318
2017	AUN.AS.04.1	AUN	AS	4	1	550	-35.5778	148.319
2007	AUN.AS.04.2	AUN	AS	4	2	550	-35.5792	148.318
2012	AUN.AS.04.2	AUN	AS	4	2	550	-35.579	148.318
2007	AUN.AS.04.3	AUN	AS	4	3	550	-35.5792	148.318
2012	AUN.AS.04.3	AUN	AS	4	3	550	-35.579	148.318
2017	AUN.AS.04.3	AUN	AS	4	3	550	-35.5778	148.319
2007	AUN.AS.05.1	AUN	AS	5	1	650	-35.5819	148.323
2012	AUN.AS.05.1	AUN	AS	5	1	650	-35.582	148.323
2017	AUN.AS.05.1	AUN	AS	5	1	650	-35.5806	148.321
2007	AUN.AS.05.2	AUN	AS	5	2	650	-35.5819	148.323
2012	AUN.AS.05.2	AUN	AS	5	2	650	-35.582	148.323
2007	AUN.AS.05.3	AUN	AS	5	3	650	-35.5819	148.323
2012	AUN.AS.05.3	AUN	AS	5	3	650	-35.582	148.323
2017	AUN.AS.05.3	AUN	AS	5	3	650	-35.5806	148.321
2007	AUN.AS.06.1	AUN	AS	6	1	690	-35.5822	148.326
2012	AUN.AS.06.1	AUN	AS	6	1	680	-35.582	148.326
2017	AUN.AS.06.1	AUN	AS	6	1	680	-35.5803	148.324
2007	AUN.AS.06.2	AUN	AS	6	2	690	-35.5822	148.326
2012	AUN.AS.06.2	AUN	AS	6	2	680	-35.582	148.326
2007	AUN.AS.06.3	AUN	AS	6	3	690	-35.5822	148.326
2012	AUN.AS.06.3	AUN	AS	6	3	680	-35.582	148.326
2017	AUN.AS.06.3	AUN	AS	6	3	680	-35.5803	148.324
2007	AUN.AS.07.1	AUN	AS	7	1	730	-35.5818	148.329
2012	AUN.AS.07.1	AUN	AS	7	1	760	-35.58	148.332
2017	AUN.AS.07.1	AUN	AS	7	1	760	-35.58	148.332
2007	AUN.AS.07.2	AUN	AS	7	2	730	-35.5818	148.329
2012	AUN.AS.07.2	AUN	AS	7	2	760	-35.58	148.332
2007	AUN.AS.07.3	AUN	AS	7	3	730	-35.5818	148.329
2012	AUN.AS.07.3	AUN	AS	7	3	760	-35.58	148.332
2017	AUN.AS.07.3	AUN	AS	7	3	760	-35.58	148.332
2007	AUN.AS.08.1	AUN	AS	8	1	790	-35.5825	148.334
2012	AUN.AS.08.1	AUN	AS	8	1	790	-35.582	148.334
2017	AUN.AS.08.1	AUN	AS	8	1	790	-35.5811	148.336
2007	AUN.AS.08.2	AUN	AS	8	2	790	-35.5825	148.334
2012	AUN.AS.08.2	AUN	AS	8	2	790	-35.582	148.334
2007	AUN.AS.08.3	AUN	AS	8	3	790	-35.5825	148.334
2012	AUN.AS.08.3	AUN	AS	8	3	790	-35.582	148.334
2017	AUN.AS.08.3	AUN	AS	8	3	790	-35.5811	148.336
2007	AUN.AS.09.1	AUN	AS	9	1	860	-35.5887	148.339
2012	AUN.AS.09.1	AUN	AS	9	1	860	-35.589	148.339
2017	AUN.AS.09.1	AUN	AS	9	1	860	-35.5878	148.34
2007	AUN.AS.09.2	AUN	AS	9	2	860	-35.5887	148.339
2012	AUN.AS.09.2	AUN	AS	9	2	860	-35.589	148.339
2007	AUN.AS.09.3	AUN	AS	9	3	860	-35.5887	148.339
2012	AUN.AS.09.3	AUN	AS	9	3	860	-35.589	148.339
2017	AUN.AS.09.3	AUN	AS	9	3	860	-35.5878	148.34
2007	AUN.AS.10.1	AUN	AS	10	1	900	-35.5898	148.345
2012	AUN.AS.10.1	AUN	AS	10	1	900	-35.59	148.345
2017	AUN.AS.10.1	AUN	AS	10	1	900	-35.5881	148.345
2007	AUN.AS.10.2	AUN	AS	10	2	900	-35.5898	148.345
2012	AUN.AS.10.2	AUN	AS	10	2	900	-35.59	148.345
2007	AUN.AS.10.3	AUN	AS	10	3	900	-35.5898	148.345
2012	AUN.AS.10.3	AUN	AS	10	3	900	-35.59	148.345
2017	AUN.AS.10.3	AUN	AS	10	3	900	-35.5881	148.345
2007	AUN.AS.11.1	AUN	AS	11	1	950	-35.5933	148.351
2012	AUN.AS.11.1	AUN	AS	11	1	950	-35.593	148.351
2017	AUN.AS.11.1	AUN	AS	11	1	950	-35.5914	148.352
2007	AUN.AS.11.2	AUN	AS	11	2	950	-35.5933	148.351
2012	AUN.AS.11.2	AUN	AS	11	2	950	-35.593	148.351
2007	AUN.AS.11.3	AUN	AS	11	3	950	-35.5933	148.351
2012	AUN.AS.11.3	AUN	AS	11	3	950	-35.593	148.351
2017	AUN.AS.11.3	AUN	AS	11	3	950	-35.5914	148.352
2007	AUN.AS.12.1	AUN	AS	12	1	1030	-35.5995	148.361
2012	AUN.AS.12.1	AUN	AS	12	1	1030	-35.6	148.361
2017	AUN.AS.12.1	AUN	AS	12	1	1030	-35.5967	148.36
2007	AUN.AS.12.2	AUN	AS	12	2	1030	-35.5995	148.361
2012	AUN.AS.12.2	AUN	AS	12	2	1030	-35.6	148.361
2007	AUN.AS.12.3	AUN	AS	12	3	1030	-35.5995	148.361
2012	AUN.AS.12.3	AUN	AS	12	3	1030	-35.6	148.361
2017	AUN.AS.12.3	AUN	AS	12	3	1030	-35.5967	148.36
2007	AUN.AS.13.1	AUN	AS	13	1	1085	-35.6586	148.422
2012	AUN.AS.13.1	AUN	AS	13	1	1085	-35.659	148.422
2017	AUN.AS.13.1	AUN	AS	13	1	1085	-35.6575	148.422
2007	AUN.AS.13.2	AUN	AS	13	2	1085	-35.6586	148.422
2012	AUN.AS.13.2	AUN	AS	13	2	1085	-35.659	148.422
2007	AUN.AS.13.3	AUN	AS	13	3	1085	-35.6586	148.422
2012	AUN.AS.13.3	AUN	AS	13	3	1085	-35.659	148.422
2017	AUN.AS.13.3	AUN	AS	13	3	1085	-35.6575	148.422
2007	AUN.AS.14.1	AUN	AS	14	1	1140	-35.6863	148.486
2012	AUN.AS.14.1	AUN	AS	14	1	1140	-35.688	148.486
2017	AUN.AS.14.1	AUN	AS	14	1	1140	-35.6836	148.487
2007	AUN.AS.14.2	AUN	AS	14	2	1140	-35.6863	148.486
2012	AUN.AS.14.2	AUN	AS	14	2	1140	-35.688	148.486
2007	AUN.AS.14.3	AUN	AS	14	3	1140	-35.6863	148.486
2012	AUN.AS.14.3	AUN	AS	14	3	1140	-35.688	148.486
2017	AUN.AS.14.3	AUN	AS	14	3	1140	-35.6836	148.487
2007	AUN.AS.15.1	AUN	AS	15	1	1225	-35.6928	148.491
2012	AUN.AS.15.1	AUN	AS	15	1	1200	-35.693	148.491
2017	AUN.AS.15.1	AUN	AS	15	1	1200	-35.69	148.49
2007	AUN.AS.15.2	AUN	AS	15	2	1225	-35.6928	148.491
2012	AUN.AS.15.2	AUN	AS	15	2	1200	-35.693	148.491
2007	AUN.AS.15.3	AUN	AS	15	3	1225	-35.6928	148.491
2012	AUN.AS.15.3	AUN	AS	15	3	1200	-35.693	148.491
2017	AUN.AS.15.3	AUN	AS	15	3	1200	-35.69	148.49
2007	AUN.AS.16.1	AUN	AS	16	1	1275	-35.6977	148.497
2012	AUN.AS.16.1	AUN	AS	16	1	1250	-35.701	148.499
2017	AUN.AS.16.1	AUN	AS	16	1	1250	-35.6967	148.499
2007	AUN.AS.16.2	AUN	AS	16	2	1275	-35.6977	148.497
2012	AUN.AS.16.2	AUN	AS	16	2	1250	-35.701	148.499
2007	AUN.AS.16.3	AUN	AS	16	3	1275	-35.6977	148.497
2012	AUN.AS.16.3	AUN	AS	16	3	1250	-35.701	148.499
2017	AUN.AS.16.3	AUN	AS	16	3	1250	-35.6967	148.499
2007	AUN.AS.17.1	AUN	AS	17	1	1320	-35.7183	148.528
2012	AUN.AS.17.1	AUN	AS	17	1	1320	-35.718	148.528
2017	AUN.AS.17.1	AUN	AS	17	1	1320	-35.7156	148.529
2007	AUN.AS.17.2	AUN	AS	17	2	1320	-35.7183	148.528
2012	AUN.AS.17.2	AUN	AS	17	2	1320	-35.718	148.528
2007	AUN.AS.17.3	AUN	AS	17	3	1320	-35.7183	148.528
2012	AUN.AS.17.3	AUN	AS	17	3	1320	-35.718	148.528
2017	AUN.AS.17.3	AUN	AS	17	3	1320	-35.7156	148.529
2007	AUN.AS.18.1	AUN	AS	18	1	1375	-35.756	148.516
2012	AUN.AS.18.1	AUN	AS	18	1	1375	-35.754	148.517
2017	AUN.AS.18.1	AUN	AS	18	1	1375	-35.7542	148.517
2007	AUN.AS.18.2	AUN	AS	18	2	1375	-35.756	148.516
2012	AUN.AS.18.2	AUN	AS	18	2	1375	-35.754	148.517
2007	AUN.AS.18.3	AUN	AS	18	3	1375	-35.756	148.516
2012	AUN.AS.18.3	AUN	AS	18	3	1375	-35.754	148.517
2017	AUN.AS.18.3	AUN	AS	18	3	1375	-35.7542	148.517
2007	AUN.AS.19.1	AUN	AS	19	1	1450	-35.7651	148.518
2012	AUN.AS.19.1	AUN	AS	19	1	1440	-35.764	148.517
2017	AUN.AS.19.1	AUN	AS	19	1	1440	-35.7617	148.518
2007	AUN.AS.19.2	AUN	AS	19	2	1450	-35.7651	148.518
2012	AUN.AS.19.2	AUN	AS	19	2	1440	-35.764	148.517
2007	AUN.AS.19.3	AUN	AS	19	3	1450	-35.7651	148.518
2012	AUN.AS.19.3	AUN	AS	19	3	1440	-35.764	148.517
2017	AUN.AS.19.3	AUN	AS	19	3	1440	-35.7617	148.518
2007	AUN.AS.20.1	AUN	AS	20	1	1495	-35.7845	148.507
2012	AUN.AS.20.1	AUN	AS	20	1	1495	-35.782	148.508
2017	AUN.AS.20.1	AUN	AS	20	1	1495	-35.7822	148.508
2007	AUN.AS.20.2	AUN	AS	20	2	1495	-35.7845	148.507
2012	AUN.AS.20.2	AUN	AS	20	2	1495	-35.782	148.508
2007	AUN.AS.20.3	AUN	AS	20	3	1495	-35.7845	148.507
2012	AUN.AS.20.3	AUN	AS	20	3	1495	-35.782	148.508
2017	AUN.AS.20.3	AUN	AS	20	3	1495	-35.7822	148.508
2007	AUN.AT.01.1	AUN	AT	1	1	455	-36.1758	148.153
2012	AUN.AT.01.1	AUN	AT	1	1	455	-36.176	148.153
2007	AUN.AT.01.2	AUN	AT	1	2	455	-36.1758	148.153
2012	AUN.AT.01.2	AUN	AT	1	2	455	-36.176	148.153
2007	AUN.AT.01.3	AUN	AT	1	3	455	-36.1758	148.153
2012	AUN.AT.01.3	AUN	AT	1	3	455	-36.176	148.153
2007	AUN.AT.02.1	AUN	AT	2	1	500	-36.1677	148.156
2012	AUN.AT.02.1	AUN	AT	2	1	500	-36.168	148.156
2017	AUN.AT.02.1	AUN	AT	2	1	500	-36.1678	148.157
2007	AUN.AT.02.2	AUN	AT	2	2	500	-36.1677	148.156
2012	AUN.AT.02.2	AUN	AT	2	2	500	-36.168	148.156
2007	AUN.AT.02.3	AUN	AT	2	3	500	-36.1677	148.156
2012	AUN.AT.02.3	AUN	AT	2	3	500	-36.168	148.156
2017	AUN.AT.02.3	AUN	AT	2	3	500	-36.1678	148.157
2007	AUN.AT.03.1	AUN	AT	3	1	565	-36.1571	148.157
2012	AUN.AT.03.1	AUN	AT	3	1	565	-36.157	148.157
2017	AUN.AT.03.1	AUN	AT	3	1	565	-36.1575	148.158
2007	AUN.AT.03.2	AUN	AT	3	2	565	-36.1571	148.157
2012	AUN.AT.03.2	AUN	AT	3	2	565	-36.157	148.157
2007	AUN.AT.03.3	AUN	AT	3	3	565	-36.1571	148.157
2012	AUN.AT.03.3	AUN	AT	3	3	565	-36.157	148.157
2017	AUN.AT.03.3	AUN	AT	3	3	565	-36.1575	148.158
2007	AUN.AT.04.1	AUN	AT	4	1	640	-36.1459	148.156
2012	AUN.AT.04.1	AUN	AT	4	1	640	-36.146	148.156
2017	AUN.AT.04.1	AUN	AT	4	1	640	-36.1467	148.157
2007	AUN.AT.04.2	AUN	AT	4	2	640	-36.1459	148.156
2012	AUN.AT.04.2	AUN	AT	4	2	640	-36.146	148.156
2007	AUN.AT.04.3	AUN	AT	4	3	640	-36.1459	148.156
2012	AUN.AT.04.3	AUN	AT	4	3	640	-36.146	148.156
2017	AUN.AT.04.3	AUN	AT	4	3	640	-36.1467	148.157
2007	AUN.AT.05.1	AUN	AT	5	1	700	-36.1415	148.156
2012	AUN.AT.05.1	AUN	AT	5	1	700	-36.141	148.156
2017	AUN.AT.05.1	AUN	AT	5	1	700	-36.1406	148.158
2007	AUN.AT.05.2	AUN	AT	5	2	700	-36.1415	148.156
2012	AUN.AT.05.2	AUN	AT	5	2	700	-36.141	148.156
2007	AUN.AT.05.3	AUN	AT	5	3	700	-36.1415	148.156
2012	AUN.AT.05.3	AUN	AT	5	3	700	-36.141	148.156
2017	AUN.AT.05.3	AUN	AT	5	3	700	-36.1406	148.158
2007	AUN.AT.06.1	AUN	AT	6	1	740	-36.0947	148.169
2012	AUN.AT.06.1	AUN	AT	6	1	740	-36.095	148.169
2017	AUN.AT.06.1	AUN	AT	6	1	740	-36.0939	148.167
2007	AUN.AT.06.2	AUN	AT	6	2	740	-36.0947	148.169
2012	AUN.AT.06.2	AUN	AT	6	2	740	-36.095	148.169
2007	AUN.AT.06.3	AUN	AT	6	3	740	-36.0947	148.169
2012	AUN.AT.06.3	AUN	AT	6	3	740	-36.095	148.169
2017	AUN.AT.06.3	AUN	AT	6	3	740	-36.0939	148.167
2007	AUN.AT.07.1	AUN	AT	7	1	800	-36.0925	148.176
2012	AUN.AT.07.1	AUN	AT	7	1	800	-36.093	148.176
2017	AUN.AT.07.1	AUN	AT	7	1	800	-36.0911	148.174
2007	AUN.AT.07.2	AUN	AT	7	2	800	-36.0925	148.176
2012	AUN.AT.07.2	AUN	AT	7	2	800	-36.093	148.176
2007	AUN.AT.07.3	AUN	AT	7	3	800	-36.0925	148.176
2012	AUN.AT.07.3	AUN	AT	7	3	800	-36.093	148.176
2017	AUN.AT.07.3	AUN	AT	7	3	800	-36.0911	148.174
2007	AUN.AT.08.1	AUN	AT	8	1	860	-36.0897	148.181
2012	AUN.AT.08.1	AUN	AT	8	1	860	-36.09	148.181
2017	AUN.AT.08.1	AUN	AT	8	1	860	-36.0897	148.181
2007	AUN.AT.08.2	AUN	AT	8	2	860	-36.0897	148.181
2012	AUN.AT.08.2	AUN	AT	8	2	860	-36.09	148.181
2007	AUN.AT.08.3	AUN	AT	8	3	860	-36.0897	148.181
2012	AUN.AT.08.3	AUN	AT	8	3	860	-36.09	148.181
2017	AUN.AT.08.3	AUN	AT	8	3	860	-36.0897	148.181
2007	AUN.AT.09.1	AUN	AT	9	1	920	-36.0875	148.183
2012	AUN.AT.09.1	AUN	AT	9	1	920	-36.088	148.183
2017	AUN.AT.09.1	AUN	AT	9	1	920	-36.0869	148.184
2007	AUN.AT.09.2	AUN	AT	9	2	920	-36.0875	148.183
2012	AUN.AT.09.2	AUN	AT	9	2	920	-36.088	148.183
2007	AUN.AT.09.3	AUN	AT	9	3	920	-36.0875	148.183
2012	AUN.AT.09.3	AUN	AT	9	3	920	-36.088	148.183
2017	AUN.AT.09.3	AUN	AT	9	3	920	-36.0869	148.184
2007	AUN.AT.10.1	AUN	AT	10	1	980	-36.0826	148.185
2012	AUN.AT.10.1	AUN	AT	10	1	980	-36.083	148.185
2017	AUN.AT.10.1	AUN	AT	10	1	980	-36.0825	148.186
2007	AUN.AT.10.2	AUN	AT	10	2	980	-36.0826	148.185
2012	AUN.AT.10.2	AUN	AT	10	2	980	-36.083	148.185
2007	AUN.AT.10.3	AUN	AT	10	3	980	-36.0826	148.185
2012	AUN.AT.10.3	AUN	AT	10	3	980	-36.083	148.185
2017	AUN.AT.10.3	AUN	AT	10	3	980	-36.0825	148.186
2007	AUN.AT.11.1	AUN	AT	11	1	1060	-36.077	148.192
2012	AUN.AT.11.1	AUN	AT	11	1	1060	-36.077	148.192
2017	AUN.AT.11.1	AUN	AT	11	1	1060	-36.0764	148.191
2007	AUN.AT.11.2	AUN	AT	11	2	1060	-36.077	148.192
2012	AUN.AT.11.2	AUN	AT	11	2	1060	-36.077	148.192
2007	AUN.AT.11.3	AUN	AT	11	3	1060	-36.077	148.192
2012	AUN.AT.11.3	AUN	AT	11	3	1060	-36.077	148.192
2017	AUN.AT.11.3	AUN	AT	11	3	1060	-36.0764	148.191
2007	AUN.AT.12.1	AUN	AT	12	1	1100	-36.0787	148.206
2012	AUN.AT.12.1	AUN	AT	12	1	1100	-36.079	148.206
2017	AUN.AT.12.1	AUN	AT	12	1	1100	-36.0786	148.203
2007	AUN.AT.12.2	AUN	AT	12	2	1100	-36.0787	148.206
2012	AUN.AT.12.2	AUN	AT	12	2	1100	-36.079	148.206
2007	AUN.AT.12.3	AUN	AT	12	3	1100	-36.0787	148.206
2012	AUN.AT.12.3	AUN	AT	12	3	1100	-36.079	148.206
2017	AUN.AT.12.3	AUN	AT	12	3	1100	-36.0786	148.203
2007	AUN.AT.13.1	AUN	AT	13	1	1140	-36.0711	148.222
2012	AUN.AT.13.1	AUN	AT	13	1	1140	-36.071	148.222
2017	AUN.AT.13.1	AUN	AT	13	1	1140	-36.0711	148.222
2007	AUN.AT.13.2	AUN	AT	13	2	1140	-36.0711	148.222
2012	AUN.AT.13.2	AUN	AT	13	2	1140	-36.071	148.222
2007	AUN.AT.13.3	AUN	AT	13	3	1140	-36.0711	148.222
2012	AUN.AT.13.3	AUN	AT	13	3	1140	-36.071	148.222
2017	AUN.AT.13.3	AUN	AT	13	3	1140	-36.0711	148.222
2007	AUN.AT.14.1	AUN	AT	14	1	1200	-36.069	148.233
2012	AUN.AT.14.1	AUN	AT	14	1	1200	-36.069	148.233
2017	AUN.AT.14.1	AUN	AT	14	1	1200	-36.0667	148.233
2007	AUN.AT.14.2	AUN	AT	14	2	1200	-36.069	148.233
2012	AUN.AT.14.2	AUN	AT	14	2	1200	-36.069	148.233
2007	AUN.AT.14.3	AUN	AT	14	3	1200	-36.069	148.233
2012	AUN.AT.14.3	AUN	AT	14	3	1200	-36.069	148.233
2017	AUN.AT.14.3	AUN	AT	14	3	1200	-36.0667	148.233
2007	AUN.AT.15.1	AUN	AT	15	1	1280	-36.0518	148.3
2012	AUN.AT.15.1	AUN	AT	15	1	1280	-36.052	148.3
2017	AUN.AT.15.1	AUN	AT	15	1	1280	-36.0497	148.296
2007	AUN.AT.15.2	AUN	AT	15	2	1280	-36.0518	148.3
2012	AUN.AT.15.2	AUN	AT	15	2	1280	-36.052	148.3
2007	AUN.AT.15.3	AUN	AT	15	3	1280	-36.0518	148.3
2012	AUN.AT.15.3	AUN	AT	15	3	1280	-36.052	148.3
2017	AUN.AT.15.3	AUN	AT	15	3	1280	-36.0497	148.296
2007	AUN.AT.16.1	AUN	AT	16	1	1320	-36.0387	148.323
2012	AUN.AT.16.1	AUN	AT	16	1	1320	-36.039	148.323
2017	AUN.AT.16.1	AUN	AT	16	1	1320	-36.0369	148.324
2007	AUN.AT.16.2	AUN	AT	16	2	1320	-36.0387	148.323
2012	AUN.AT.16.2	AUN	AT	16	2	1320	-36.039	148.323
2007	AUN.AT.16.3	AUN	AT	16	3	1320	-36.0387	148.323
2012	AUN.AT.16.3	AUN	AT	16	3	1320	-36.039	148.323
2017	AUN.AT.16.3	AUN	AT	16	3	1320	-36.0369	148.324
2007	AUN.AT.17.1	AUN	AT	17	1	1340	-36.0364	148.326
2012	AUN.AT.17.1	AUN	AT	17	1	1340	-36.036	148.326
2017	AUN.AT.17.1	AUN	AT	17	1	1340	-36.0347	148.327
2007	AUN.AT.17.2	AUN	AT	17	2	1340	-36.0364	148.326
2012	AUN.AT.17.2	AUN	AT	17	2	1340	-36.036	148.326
2007	AUN.AT.17.3	AUN	AT	17	3	1340	-36.0364	148.326
2012	AUN.AT.17.3	AUN	AT	17	3	1340	-36.036	148.326
2017	AUN.AT.17.3	AUN	AT	17	3	1340	-36.0347	148.327
2007	AUN.AT.18.1	AUN	AT	18	1	1440	-36.0379	148.337
2012	AUN.AT.18.1	AUN	AT	18	1	1440	-36.038	148.337
2017	AUN.AT.18.1	AUN	AT	18	1	1440	-36.0361	148.338
2007	AUN.AT.18.2	AUN	AT	18	2	1440	-36.0379	148.337
2012	AUN.AT.18.2	AUN	AT	18	2	1440	-36.038	148.337
2007	AUN.AT.18.3	AUN	AT	18	3	1440	-36.0379	148.337
2012	AUN.AT.18.3	AUN	AT	18	3	1440	-36.038	148.337
2017	AUN.AT.18.3	AUN	AT	18	3	1440	-36.0361	148.338
2007	AUN.AT.19.1	AUN	AT	19	1	1520	-36.041	148.347
2012	AUN.AT.19.1	AUN	AT	19	1	1520	-36.041	148.347
2017	AUN.AT.19.1	AUN	AT	19	1	1520	-36.0394	148.349
2007	AUN.AT.19.2	AUN	AT	19	2	1520	-36.041	148.347
2012	AUN.AT.19.2	AUN	AT	19	2	1520	-36.041	148.347
2007	AUN.AT.19.3	AUN	AT	19	3	1520	-36.041	148.347
2012	AUN.AT.19.3	AUN	AT	19	3	1520	-36.041	148.347
2017	AUN.AT.19.3	AUN	AT	19	3	1520	-36.0394	148.349
2007	AUN.AT.20.1	AUN	AT	20	1	1580	-36.0208	148.374
2012	AUN.AT.20.1	AUN	AT	20	1	1580	-36.021	148.374
2017	AUN.AT.20.1	AUN	AT	20	1	1580	-36.0192	148.376
2007	AUN.AT.20.2	AUN	AT	20	2	1580	-36.0208	148.374
2012	AUN.AT.20.2	AUN	AT	20	2	1580	-36.021	148.374
2007	AUN.AT.20.3	AUN	AT	20	3	1580	-36.0208	148.374
2012	AUN.AT.20.3	AUN	AT	20	3	1580	-36.021	148.374
2017	AUN.AT.20.3	AUN	AT	20	3	1580	-36.0192	148.376
2017	AUV.BE.01.1	AUV	BE	1	1	726	-36.9258	147.467
2017	AUV.BE.02.1	AUV	BE	2	1	780	-36.9242	147.464
2017	AUV.BE.03.1	AUV	BE	3	1	834	-36.9286	147.463
2017	AUV.BE.04.1	AUV	BE	4	1	901	-36.9323	147.455
2017	AUV.BE.05.1	AUV	BE	5	1	945	-36.9328	147.449
2017	AUV.BE.06.1	AUV	BE	6	1	996	-36.9355	147.444
2017	AUV.BE.07.1	AUV	BE	7	1	1035	-36.9339	147.441
2017	AUV.BE.08.1	AUV	BE	8	1	1071	-36.9348	147.439
2017	AUV.BE.09.1	AUV	BE	9	1	1114	-36.9366	147.435
2017	AUV.BE.10.1	AUV	BE	10	1	1167	-36.9403	147.433
2017	AUV.BE.11.1	AUV	BE	11	1	1218	-36.9439	147.423
2017	AUV.BE.12.1	AUV	BE	12	1	1272	-36.9436	147.415
2017	AUV.BE.13.1	AUV	BE	13	1	1334	-36.9452	147.406
2017	AUV.BE.14.1	AUV	BE	14	1	1385	-36.9543	147.397
2017	AUV.BE.15.1	AUV	BE	15	1	1441	-36.9509	147.372
2017	AUV.BE.16.1	AUV	BE	16	1	1509	-36.9503	147.34
2017	AUV.BE.17.1	AUV	BE	17	1	1564	-36.941	147.332
2017	AUV.BE.18.1	AUV	BE	18	1	1614	-36.9418	147.322
2017	AUV.BE.19.1	AUV	BE	19	1	1672	-36.9257	147.298
2017	AUV.BW.01.1	AUV	BW	1	1	475	-36.7398	147.191
2017	AUV.BW.02.1	AUV	BW	2	1	551	-36.7481	147.194
2017	AUV.BW.03.1	AUV	BW	3	1	596	-36.7889	147.216
2017	AUV.BW.04.1	AUV	BW	4	1	685	-36.8005	147.216
2017	AUV.BW.05.1	AUV	BW	5	1	741	-36.8166	147.226
2017	AUV.BW.06.1	AUV	BW	6	1	795	-36.8123	147.229
2017	AUV.BW.07.1	AUV	BW	7	1	875	-36.8179	147.229
2017	AUV.BW.08.1	AUV	BW	8	1	945	-36.8252	147.23
2017	AUV.BW.09.1	AUV	BW	9	1	1001	-36.8306	147.234
2017	AUV.BW.10.1	AUV	BW	10	1	1080	-36.8392	147.234
2017	AUV.BW.11.1	AUV	BW	11	1	1140	-36.8427	147.242
2017	AUV.BW.12.1	AUV	BW	12	1	1198	-36.8466	147.242
2017	AUV.BW.13.1	AUV	BW	13	1	1265	-36.8425	147.253
2017	AUV.BW.14.1	AUV	BW	14	1	1325	-36.8451	147.262
2017	AUV.BW.15.1	AUV	BW	15	1	1390	-36.847	147.269
2017	AUV.BW.16.1	AUV	BW	16	1	1461	-36.8549	147.273
2017	AUV.BW.17.1	AUV	BW	17	1	1534	-36.8626	147.28
2017	AUV.BW.18.1	AUV	BW	18	1	1595	-36.8662	147.288
2017	AUV.BW.19.1	AUV	BW	19	1	1666	-36.8895	147.302
2017	AUV.BW.20.1	AUV	BW	20	1	1732	-36.9023	147.293
2012	AUV.DH.01.1	AUV	DH	1	1	265	-37.4275	147.251
2017	AUV.DH.01.1	AUV	DH	1	1	265	-37.4258	147.252
2012	AUV.DH.02.1	AUV	DH	2	1	335	-37.4242	147.253
2017	AUV.DH.02.1	AUV	DH	2	1	335	-37.4219	147.254
2012	AUV.DH.03.1	AUV	DH	3	1	430	-37.4189	147.252
2017	AUV.DH.03.1	AUV	DH	3	1	430	-37.4167	147.252
2012	AUV.DH.04.1	AUV	DH	4	1	481	-37.4085	147.247
2017	AUV.DH.04.1	AUV	DH	4	1	481	-37.4067	147.249
2012	AUV.DH.05.1	AUV	DH	5	1	547	-37.4036	147.245
2017	AUV.DH.05.1	AUV	DH	5	1	547	-37.4022	147.247
2012	AUV.DH.06.1	AUV	DH	6	1	625	-37.3974	147.244
2017	AUV.DH.06.1	AUV	DH	6	1	625	-37.3974	147.244
2012	AUV.DH.07.1	AUV	DH	7	1	694	-37.392	147.244
2017	AUV.DH.07.1	AUV	DH	7	1	694	-37.3914	147.245
2012	AUV.DH.08.1	AUV	DH	8	1	760	-37.3907	147.233
2017	AUV.DH.08.1	AUV	DH	8	1	760	-37.3894	147.235
2012	AUV.DH.09.1	AUV	DH	9	1	849	-37.3862	147.223
2017	AUV.DH.09.1	AUV	DH	9	1	849	-37.3862	147.223
2012	AUV.DH.10.1	AUV	DH	10	1	881	-37.3886	147.218
2017	AUV.DH.10.1	AUV	DH	10	1	881	-37.3872	147.22
2012	AUV.DH.11.1	AUV	DH	11	1	990	-37.3857	147.207
2017	AUV.DH.11.1	AUV	DH	11	1	990	-37.3847	147.207
2012	AUV.DH.12.1	AUV	DH	12	1	1058	-37.3835	147.197
2017	AUV.DH.12.1	AUV	DH	12	1	1058	-37.3819	147.199
2012	AUV.DH.13.1	AUV	DH	13	1	1135	-37.3784	147.189
2017	AUV.DH.13.1	AUV	DH	13	1	1135	-37.3778	147.191
2012	AUV.DH.14.1	AUV	DH	14	1	1213	-37.3481	147.207
2017	AUV.DH.14.1	AUV	DH	14	1	1213	-37.3486	147.208
2012	AUV.DH.15.1	AUV	DH	15	1	1258	-37.328	147.206
2017	AUV.DH.15.1	AUV	DH	15	1	1258	-37.3272	147.208
2012	AUV.DH.16.1	AUV	DH	16	1	1341	-37.3225	147.209
2017	AUV.DH.16.1	AUV	DH	16	1	1341	-37.3211	147.209
2012	AUV.DH.17.1	AUV	DH	17	1	1422	-37.1788	147.189
2017	AUV.DH.17.1	AUV	DH	17	1	1422	-37.1781	147.191
2012	AUV.DH.18.1	AUV	DH	18	1	1480	-37.1446	147.186
2017	AUV.DH.18.1	AUV	DH	18	1	1480	-37.1447	147.187
2012	AUV.DH.19.1	AUV	DH	19	1	1547	-37.1234	147.169
2017	AUV.DH.19.1	AUV	DH	19	1	1547	-37.1222	147.171
2012	AUV.DH.20.1	AUV	DH	20	1	1621	-37.1037	147.157
2017	AUV.DH.20.1	AUV	DH	20	1	1621	-37.1017	147.157
2012	AUV.HH.01.1	AUV	HH	1	1	595	-36.9002	147.062
2017	AUV.HH.01.1	AUV	HH	1	1	595	-36.8994	147.061
2012	AUV.HH.02.1	AUV	HH	2	1	665	-36.9074	147.06
2017	AUV.HH.02.1	AUV	HH	2	1	665	-36.9074	147.06
2012	AUV.HH.03.1	AUV	HH	3	1	739	-36.9132	147.054
2017	AUV.HH.03.1	AUV	HH	3	1	739	-36.9133	147.054
2012	AUV.HH.04.1	AUV	HH	4	1	797	-36.9198	147.052
2017	AUV.HH.04.1	AUV	HH	4	1	797	-36.9189	147.054
2012	AUV.HH.05.1	AUV	HH	5	1	872	-36.9237	147.05
2017	AUV.HH.05.1	AUV	HH	5	1	872	-36.9222	147.052
2012	AUV.HH.06.1	AUV	HH	6	1	935	-36.9229	147.054
2017	AUV.HH.06.1	AUV	HH	6	1	935	-36.92	147.058
2012	AUV.HH.07.1	AUV	HH	7	1	988	-36.9243	147.061
2017	AUV.HH.07.1	AUV	HH	7	1	988	-36.9233	147.061
2012	AUV.HH.08.1	AUV	HH	8	1	1047	-36.9278	147.063
2017	AUV.HH.08.1	AUV	HH	8	1	1047	-36.9278	147.064
2012	AUV.HH.09.1	AUV	HH	9	1	1115	-36.9313	147.062
2017	AUV.HH.09.1	AUV	HH	9	1	1115	-36.9311	147.061
2012	AUV.HH.10.1	AUV	HH	10	1	1181	-36.9403	147.058
2017	AUV.HH.10.1	AUV	HH	10	1	1181	-36.9389	147.059
2012	AUV.HH.11.1	AUV	HH	11	1	1250	-36.9653	147.055
2017	AUV.HH.11.1	AUV	HH	11	1	1250	-36.9661	147.056
2012	AUV.HH.12.1	AUV	HH	12	1	1326	-36.9798	147.054
2017	AUV.HH.12.1	AUV	HH	12	1	1326	-36.9806	147.056
2012	AUV.HH.13.1	AUV	HH	13	1	1390	-37.0009	147.065
2017	AUV.HH.13.1	AUV	HH	13	1	1390	-36.9992	147.066
2012	AUV.HH.14.1	AUV	HH	14	1	1457	-37.0101	147.077
2017	AUV.HH.14.1	AUV	HH	14	1	1457	-37.0078	147.077
2012	AUV.HH.15.1	AUV	HH	15	1	1505	-37.0069	147.084
2017	AUV.HH.15.1	AUV	HH	15	1	1505	-37.0058	147.084
2012	AUV.HH.16.1	AUV	HH	16	1	1582	-37.0016	147.109
2017	AUV.HH.16.1	AUV	HH	16	1	1582	-37.0016	147.109
2012	AUV.HH.17.1	AUV	HH	17	1	1636	-36.997	147.111
2017	AUV.HH.17.1	AUV	HH	17	1	1636	-36.9969	147.112
2012	AUV.HH.18.1	AUV	HH	18	1	1712	-36.9861	147.113
2017	AUV.HH.18.1	AUV	HH	18	1	1712	-36.9856	147.113
2012	AUV.HH.19.1	AUV	HH	19	1	1773	-36.9767	147.123
2017	AUV.HH.19.1	AUV	HH	19	1	1773	-36.9761	147.124
2012	AUV.HH.20.1	AUV	HH	20	1	1848	-36.9764	147.132
2017	AUV.HH.20.1	AUV	HH	20	1	1848	-36.9753	147.133
2012	AUV.LH.01.1	AUV	LH	1	1	205	-37.6143	146.635
2017	AUV.LH.01.1	AUV	LH	1	1	205	-37.6133	146.63
2012	AUV.LH.02.1	AUV	LH	2	1	288	-37.569	146.624
2017	AUV.LH.02.1	AUV	LH	2	1	288	-37.5689	146.625
2012	AUV.LH.03.1	AUV	LH	3	1	345	-37.5177	146.628
2017	AUV.LH.03.1	AUV	LH	3	1	345	-37.5161	146.628
2012	AUV.LH.04.1	AUV	LH	4	1	420	-37.5097	146.653
2017	AUV.LH.04.1	AUV	LH	4	1	420	-37.5097	146.653
2012	AUV.LH.05.1	AUV	LH	5	1	486	-37.5156	146.659
2017	AUV.LH.05.1	AUV	LH	5	1	486	-37.5156	146.659
2012	AUV.LH.06.1	AUV	LH	6	1	565	-37.5141	146.661
2017	AUV.LH.06.1	AUV	LH	6	1	565	-37.5141	146.661
2012	AUV.LH.07.1	AUV	LH	7	1	630	-37.5102	146.667
2017	AUV.LH.07.1	AUV	LH	7	1	630	-37.5097	146.668
2012	AUV.LH.08.1	AUV	LH	8	1	690	-37.508	146.667
2017	AUV.LH.08.1	AUV	LH	8	1	690	-37.508	146.667
2012	AUV.LH.09.1	AUV	LH	9	1	780	-37.5013	146.669
2017	AUV.LH.09.1	AUV	LH	9	1	780	-37.5013	146.669
2012	AUV.LH.10.1	AUV	LH	10	1	847	-37.4996	146.675
2017	AUV.LH.10.1	AUV	LH	10	1	847	-37.4989	146.674
2012	AUV.LH.11.1	AUV	LH	11	1	927	-37.5038	146.683
2017	AUV.LH.11.1	AUV	LH	11	1	927	-37.5031	146.684
2012	AUV.LH.12.1	AUV	LH	12	1	999	-37.5077	146.685
2017	AUV.LH.12.1	AUV	LH	12	1	999	-37.5067	146.686
2012	AUV.LH.13.1	AUV	LH	13	1	1073	-37.5018	146.69
2017	AUV.LH.13.1	AUV	LH	13	1	1073	-37.5018	146.69
2012	AUV.LH.14.1	AUV	LH	14	1	1138	-37.4967	146.698
2017	AUV.LH.14.1	AUV	LH	14	1	1138	-37.4953	146.699
2012	AUV.LH.15.1	AUV	LH	15	1	1221	-37.4886	146.701
2017	AUV.LH.15.1	AUV	LH	15	1	1221	-37.4883	146.701
2012	AUV.LH.16.1	AUV	LH	16	1	1300	-37.4315	146.712
2017	AUV.LH.16.1	AUV	LH	16	1	1300	-37.4678	146.732
2012	AUV.LH.17.1	AUV	LH	17	1	1366	-37.4519	146.751
2017	AUV.LH.17.1	AUV	LH	17	1	1366	-37.4519	146.751
2012	AUV.LH.18.1	AUV	LH	18	1	1444	-37.4431	146.758
2017	AUV.LH.18.1	AUV	LH	18	1	1444	-37.4431	146.758
2012	AUV.LH.19.1	AUV	LH	19	1	1524	-37.3926	146.751
2017	AUV.LH.19.1	AUV	LH	19	1	1524	-37.3922	146.75
2012	AUV.LH.20.1	AUV	LH	20	1	1647	-37.3643	146.764
2017	AUV.LH.20.1	AUV	LH	20	1	1647	-37.3644	146.764
2007	CHE.BR.00.1	CHE	BR	0	1	675	46.3113	7.98166
2012	CHE.BR.00.1	CHE	BR	0	1	671	46.3088	7.97155
2017	CHE.BR.00.1	CHE	BR	0	1	671	46.3088	7.97155
2012	CHE.BR.00.2	CHE	BR	0	2	671	46.3088	7.97155
2017	CHE.BR.00.2	CHE	BR	0	2	671	46.3088	7.97155
2007	CHE.BR.01.1	CHE	BR	1	1	744	46.3293	7.99628
2012	CHE.BR.01.1	CHE	BR	1	1	744	46.3293	7.99628
2017	CHE.BR.01.1	CHE	BR	1	1	744	46.3293	7.99628
2007	CHE.BR.01.2	CHE	BR	1	2	744	46.3293	7.99628
2012	CHE.BR.01.2	CHE	BR	1	2	744	46.3293	7.99628
2017	CHE.BR.01.2	CHE	BR	1	2	744	46.3293	7.99628
2012	CHE.BR.01.3	CHE	BR	1	3	744	46.3293	7.99628
2007	CHE.BR.02.1	CHE	BR	2	1	792	46.3315	7.99949
2012	CHE.BR.02.1	CHE	BR	2	1	792	46.3315	7.99949
2017	CHE.BR.02.1	CHE	BR	2	1	792	46.3315	7.99949
2007	CHE.BR.02.2	CHE	BR	2	2	792	46.3315	7.99949
2012	CHE.BR.02.2	CHE	BR	2	2	792	46.3315	7.99949
2017	CHE.BR.02.2	CHE	BR	2	2	792	46.3315	7.99949
2007	CHE.BR.03.1	CHE	BR	3	1	849	46.3311	7.99164
2012	CHE.BR.03.1	CHE	BR	3	1	849	46.3311	7.99164
2017	CHE.BR.03.1	CHE	BR	3	1	849	46.3311	7.99164
2007	CHE.BR.03.2	CHE	BR	3	2	849	46.3311	7.99164
2012	CHE.BR.03.2	CHE	BR	3	2	849	46.3311	7.99164
2017	CHE.BR.03.2	CHE	BR	3	2	849	46.3311	7.99164
2007	CHE.BR.04.1	CHE	BR	4	1	905	46.3352	7.98864
2012	CHE.BR.04.1	CHE	BR	4	1	905	46.3352	7.98864
2017	CHE.BR.04.1	CHE	BR	4	1	905	46.3352	7.98864
2007	CHE.BR.04.2	CHE	BR	4	2	905	46.3352	7.98864
2012	CHE.BR.04.2	CHE	BR	4	2	905	46.3352	7.98864
2017	CHE.BR.04.2	CHE	BR	4	2	905	46.3352	7.98864
2007	CHE.BR.05.1	CHE	BR	5	1	960	46.3358	7.98536
2012	CHE.BR.05.1	CHE	BR	5	1	960	46.3358	7.98536
2017	CHE.BR.05.1	CHE	BR	5	1	960	46.3358	7.98536
2007	CHE.BR.05.2	CHE	BR	5	2	960	46.3358	7.98536
2012	CHE.BR.05.2	CHE	BR	5	2	960	46.3358	7.98536
2017	CHE.BR.05.2	CHE	BR	5	2	960	46.3358	7.98536
2007	CHE.BR.06.1	CHE	BR	6	1	1015	46.3402	7.98376
2012	CHE.BR.06.1	CHE	BR	6	1	1015	46.3402	7.98376
2017	CHE.BR.06.1	CHE	BR	6	1	1015	46.3402	7.98376
2007	CHE.BR.06.2	CHE	BR	6	2	1015	46.3402	7.98376
2012	CHE.BR.06.2	CHE	BR	6	2	1015	46.3402	7.98376
2017	CHE.BR.06.2	CHE	BR	6	2	1015	46.3402	7.98376
2007	CHE.BR.07.1	CHE	BR	7	1	1070	46.3454	7.98464
2012	CHE.BR.07.1	CHE	BR	7	1	1070	46.3454	7.98464
2017	CHE.BR.07.1	CHE	BR	7	1	1070	46.2454	7.98464
2007	CHE.BR.07.2	CHE	BR	7	2	1070	46.3454	7.98464
2012	CHE.BR.07.2	CHE	BR	7	2	1070	46.3454	7.98464
2017	CHE.BR.07.2	CHE	BR	7	2	1070	46.2454	7.98464
2007	CHE.BR.07.3	CHE	BR	7	3	1070	46.3454	7.98464
2012	CHE.BR.07.3	CHE	BR	7	3	1070	46.3454	7.98464
2017	CHE.BR.07.3	CHE	BR	7	3	1070	46.2454	7.98464
2007	CHE.BR.08.1	CHE	BR	8	1	1114	46.3475	7.98111
2012	CHE.BR.08.1	CHE	BR	8	1	1114	46.3475	7.98111
2017	CHE.BR.08.1	CHE	BR	8	1	1114	46.3475	7.98111
2007	CHE.BR.08.2	CHE	BR	8	2	1114	46.3475	7.98111
2012	CHE.BR.08.3	CHE	BR	8	3	1114	46.3475	7.98111
2017	CHE.BR.08.3	CHE	BR	8	3	1114	46.3475	7.98111
2007	CHE.BR.09.1	CHE	BR	9	1	1180	46.3497	7.98194
2012	CHE.BR.09.1	CHE	BR	9	1	1184	46.3499	7.98219
2017	CHE.BR.09.1	CHE	BR	9	1	1184	46.3499	7.98219
2007	CHE.BR.09.2	CHE	BR	9	2	1180	46.3497	7.98194
2012	CHE.BR.09.2	CHE	BR	9	2	1184	46.3499	7.98219
2017	CHE.BR.09.2	CHE	BR	9	2	1184	46.3499	7.98219
2012	CHE.BR.09.3	CHE	BR	9	3	1184	46.3499	7.98219
2017	CHE.BR.09.3	CHE	BR	9	3	1184	46.3499	7.98219
2007	CHE.BR.10.1	CHE	BR	10	1	1126	46.3522	7.97916
2012	CHE.BR.10.1	CHE	BR	10	1	1225	46.3522	7.97916
2017	CHE.BR.10.1	CHE	BR	10	1	1225	46.3522	7.97916
2007	CHE.BR.10.2	CHE	BR	10	2	1126	46.3522	7.97916
2012	CHE.BR.10.2	CHE	BR	10	2	1225	46.3522	7.97916
2017	CHE.BR.10.2	CHE	BR	10	2	1225	46.3522	7.97916
2007	CHE.BR.11.1	CHE	BR	11	1	1265	46.3544	7.97972
2012	CHE.BR.11.1	CHE	BR	11	1	1265	46.3544	7.97972
2017	CHE.BR.11.1	CHE	BR	11	1	1265	46.3544	7.97972
2012	CHE.BR.11.3	CHE	BR	11	3	1265	46.3544	7.97972
2017	CHE.BR.11.3	CHE	BR	11	3	1265	46.3544	7.97972
2007	CHE.BR.12.1	CHE	BR	12	1	1326	46.3581	7.9825
2012	CHE.BR.12.1	CHE	BR	12	1	1326	46.3581	7.9825
2017	CHE.BR.12.1	CHE	BR	12	1	1326	46.3581	7.9825
2007	CHE.BR.13.1	CHE	BR	13	1	1419	46.3631	7.98611
2012	CHE.BR.13.1	CHE	BR	13	1	1419	46.3631	7.98611
2017	CHE.BR.13.1	CHE	BR	13	1	1419	46.3631	7.98611
2007	CHE.BR.13.2	CHE	BR	13	2	1419	46.3631	7.98611
2012	CHE.BR.13.2	CHE	BR	13	2	1419	46.3631	7.98611
2017	CHE.BR.13.2	CHE	BR	13	2	1419	46.3631	7.98611
2012	CHE.BR.13.3	CHE	BR	13	3	1419	46.3631	7.98611
2017	CHE.BR.13.3	CHE	BR	13	3	1419	46.3631	7.98611
2007	CHE.BR.14.1	CHE	BR	14	1	1473	46.3603	7.97806
2012	CHE.BR.14.1	CHE	BR	14	1	1473	46.3603	7.97806
2017	CHE.BR.14.1	CHE	BR	14	1	1473	46.3603	7.97806
2007	CHE.BR.14.2	CHE	BR	14	2	1473	46.3603	7.97806
2012	CHE.BR.14.2	CHE	BR	14	2	1473	46.3603	7.97806
2017	CHE.BR.14.2	CHE	BR	14	2	1473	46.3603	7.97806
2012	CHE.BR.14.3	CHE	BR	14	3	1473	46.3603	7.97806
2017	CHE.BR.14.3	CHE	BR	14	3	1473	46.3603	7.97806
2007	CHE.BR.15.1	CHE	BR	15	1	1528	46.3611	7.97722
2012	CHE.BR.15.1	CHE	BR	15	1	1528	46.3611	7.97722
2017	CHE.BR.15.1	CHE	BR	15	1	1528	46.3611	7.97722
2007	CHE.BR.15.2	CHE	BR	15	2	1528	46.3611	7.97722
2007	CHE.BR.16.1	CHE	BR	16	1	1581	46.3625	7.97667
2012	CHE.BR.16.1	CHE	BR	16	1	1581	46.3625	7.97667
2017	CHE.BR.16.1	CHE	BR	16	1	1581	46.3625	7.97667
2007	CHE.BR.17.1	CHE	BR	17	1	1647	46.3656	7.98056
2012	CHE.BR.17.1	CHE	BR	17	1	1647	46.3656	7.98056
2017	CHE.BR.17.1	CHE	BR	17	1	1647	46.3656	7.98056
2007	CHE.BR.17.2	CHE	BR	17	2	1647	46.3656	7.98056
2012	CHE.BR.17.2	CHE	BR	17	2	1647	46.3656	7.98056
2017	CHE.BR.17.2	CHE	BR	17	2	1647	46.3656	7.98056
2012	CHE.BR.17.3	CHE	BR	17	3	1647	46.3656	7.98056
2017	CHE.BR.17.3	CHE	BR	17	3	1647	46.3656	7.98056
2007	CHE.BR.18.1	CHE	BR	18	1	1706	46.3673	7.98038
2012	CHE.BR.18.1	CHE	BR	18	1	1706	46.3673	7.98038
2017	CHE.BR.18.1	CHE	BR	18	1	1706	46.3673	7.98038
2007	CHE.BR.18.2	CHE	BR	18	2	1706	46.3673	7.98038
2012	CHE.BR.18.2	CHE	BR	18	2	1706	46.3673	7.98038
2012	CHE.BR.18.3	CHE	BR	18	3	1706	46.3673	7.98038
2017	CHE.BR.18.3	CHE	BR	18	3	1706	46.3673	7.98038
2007	CHE.BR.19.1	CHE	BR	19	1	1751	46.3664	7.97806
2012	CHE.BR.19.1	CHE	BR	19	1	1751	46.3664	7.97806
2017	CHE.BR.19.1	CHE	BR	19	1	1751	46.3664	7.97806
2007	CHE.BR.19.2	CHE	BR	19	2	1751	46.3664	7.97806
2012	CHE.BR.19.2	CHE	BR	19	2	1751	46.3664	7.97806
2017	CHE.BR.19.2	CHE	BR	19	2	1751	46.3664	7.97806
2007	CHE.BR.20.1	CHE	BR	20	1	1800	46.3669	7.97528
2012	CHE.BR.20.1	CHE	BR	20	1	1800	46.367	7.97516
2017	CHE.BR.20.1	CHE	BR	20	1	1800	46.367	7.97516
2007	CHE.BR.20.2	CHE	BR	20	2	1800	46.3669	7.97528
2012	CHE.BR.20.2	CHE	BR	20	2	1800	46.367	7.97516
2017	CHE.BR.20.2	CHE	BR	20	2	1800	46.367	7.97516
2012	CHE.BR.20.3	CHE	BR	20	3	1800	46.367	7.97516
2017	CHE.BR.20.3	CHE	BR	20	3	1800	46.367	7.97516
2007	CHE.BX.00.1	CHE	BX	0	1	414.7	46.2466	7.00267
2012	CHE.BX.00.1	CHE	BX	0	1	415	46.2466	7.00267
2017	CHE.BX.00.1	CHE	BX	0	1	415	46.2466	7.00267
2007	CHE.BX.00.2	CHE	BX	0	2	414.7	46.2466	7.00267
2007	CHE.BX.01.1	CHE	BX	1	1	442	46.2512	7.02212
2012	CHE.BX.01.1	CHE	BX	1	1	442	46.2512	7.02212
2007	CHE.BX.01.2	CHE	BX	1	2	442	46.2512	7.02212
2012	CHE.BX.01.2	CHE	BX	1	2	442	46.2512	7.02212
2007	CHE.BX.02.1	CHE	BX	2	1	507	46.2617	7.0284
2012	CHE.BX.02.1	CHE	BX	2	1	507	46.2617	7.0284
2017	CHE.BX.02.1	CHE	BX	2	1	507	46.2617	7.0284
2007	CHE.BX.02.2	CHE	BX	2	2	507	46.2617	7.0284
2012	CHE.BX.02.2	CHE	BX	2	2	507	46.2617	7.0284
2017	CHE.BX.02.2	CHE	BX	2	2	507	46.2617	7.0284
2007	CHE.BX.03.1	CHE	BX	3	1	575	46.2671	7.02591
2012	CHE.BX.03.1	CHE	BX	3	1	575	46.2671	7.02591
2017	CHE.BX.03.1	CHE	BX	3	1	575	46.2671	7.02591
2007	CHE.BX.03.2	CHE	BX	3	2	575	46.2671	7.02591
2007	CHE.BX.04.1	CHE	BX	4	1	656	46.2696	7.02376
2012	CHE.BX.04.1	CHE	BX	4	1	656	46.2696	7.02376
2017	CHE.BX.04.1	CHE	BX	4	1	656	46.2696	7.02376
2007	CHE.BX.04.2	CHE	BX	4	2	656	46.2696	7.02376
2012	CHE.BX.04.2	CHE	BX	4	2	656	46.2696	7.02376
2017	CHE.BX.04.2	CHE	BX	4	2	656	46.2696	7.02376
2007	CHE.BX.05.1	CHE	BX	5	1	696	46.2723	7.0264
2012	CHE.BX.05.1	CHE	BX	5	1	696	46.2723	7.0264
2017	CHE.BX.05.1	CHE	BX	5	1	696	46.2723	7.0264
2007	CHE.BX.05.2	CHE	BX	5	2	696	46.2723	7.0264
2012	CHE.BX.05.2	CHE	BX	5	2	696	46.2723	7.0264
2017	CHE.BX.05.2	CHE	BX	5	2	696	46.2723	7.0264
2012	CHE.BX.05.3	CHE	BX	5	3	696	46.2723	7.0264
2017	CHE.BX.05.3	CHE	BX	5	3	696	46.2723	7.0264
2007	CHE.BX.06.1	CHE	BX	6	1	771.6	46.2697	7.03077
2012	CHE.BX.06.1	CHE	BX	6	1	772	46.2697	7.03077
2017	CHE.BX.06.1	CHE	BX	6	1	772	46.2697	7.03077
2007	CHE.BX.06.2	CHE	BX	6	2	771.6	46.2697	7.03077
2012	CHE.BX.06.2	CHE	BX	6	2	772	46.2697	7.03077
2017	CHE.BX.06.2	CHE	BX	6	2	772	46.2697	7.03077
2007	CHE.BX.07.1	CHE	BX	7	1	842	46.2755	7.03312
2012	CHE.BX.07.1	CHE	BX	7	1	843	46.2755	7.03312
2017	CHE.BX.07.1	CHE	BX	7	1	843	46.2755	7.03312
2007	CHE.BX.07.2	CHE	BX	7	2	842	46.2755	7.03312
2012	CHE.BX.07.2	CHE	BX	7	2	843	46.2755	7.03312
2017	CHE.BX.07.2	CHE	BX	7	2	843	46.2755	7.03312
2012	CHE.BX.07.3	CHE	BX	7	3	843	46.2755	7.03312
2017	CHE.BX.07.3	CHE	BX	7	3	843	46.2755	7.03312
2007	CHE.BX.08.1	CHE	BX	8	1	898	46.271	7.03638
2012	CHE.BX.08.1	CHE	BX	8	1	898	46.271	7.03638
2017	CHE.BX.08.1	CHE	BX	8	1	898	46.271	7.03638
2007	CHE.BX.08.2	CHE	BX	8	2	898	46.271	7.03638
2012	CHE.BX.08.2	CHE	BX	8	2	898	46.271	7.03638
2017	CHE.BX.08.2	CHE	BX	8	2	898	46.271	7.03638
2012	CHE.BX.08.3	CHE	BX	8	3	898	46.271	7.03638
2017	CHE.BX.08.3	CHE	BX	8	3	898	46.271	7.03638
2007	CHE.BX.09.1	CHE	BX	9	1	981	46.2706	7.05181
2012	CHE.BX.09.1	CHE	BX	9	1	981	46.2706	7.05181
2017	CHE.BX.09.1	CHE	BX	9	1	981	46.2706	7.05181
2007	CHE.BX.09.2	CHE	BX	9	2	981	46.2706	7.05181
2012	CHE.BX.09.2	CHE	BX	9	2	981	46.2706	7.05181
2017	CHE.BX.09.2	CHE	BX	9	2	981	46.2706	7.05181
2007	CHE.BX.10.1	CHE	BX	10	1	1015	46.2717	7.05297
2012	CHE.BX.10.1	CHE	BX	10	1	1015	46.2717	7.05297
2017	CHE.BX.10.1	CHE	BX	10	1	1015	46.2717	7.05297
2007	CHE.BX.10.2	CHE	BX	10	2	1015	46.2717	7.05297
2012	CHE.BX.10.2	CHE	BX	10	2	1015	46.2717	7.05297
2017	CHE.BX.10.2	CHE	BX	10	2	1015	46.2717	7.05297
2007	CHE.BX.11.1	CHE	BX	11	1	1195	46.2791	7.06895
2012	CHE.BX.11.1	CHE	BX	11	1	1195	46.2791	7.06895
2017	CHE.BX.11.1	CHE	BX	11	1	1195	46.2791	7.06895
2007	CHE.BX.12.1	CHE	BX	12	1	1222	46.2835	7.07743
2012	CHE.BX.12.1	CHE	BX	12	1	1222	46.2835	7.07743
2017	CHE.BX.12.1	CHE	BX	12	1	1222	46.2835	7.07743
2007	CHE.BX.13.1	CHE	BX	13	1	1296	46.283	7.11458
2012	CHE.BX.13.1	CHE	BX	13	1	1296	46.283	7.11458
2017	CHE.BX.13.1	CHE	BX	13	1	1296	46.283	7.11458
2007	CHE.BX.13.2	CHE	BX	13	2	1296	46.283	7.11458
2012	CHE.BX.13.2	CHE	BX	13	2	1296	46.283	7.11458
2017	CHE.BX.13.2	CHE	BX	13	2	1296	46.283	7.11458
2007	CHE.BX.13.3	CHE	BX	13	3	1296	46.283	7.11458
2012	CHE.BX.13.3	CHE	BX	13	3	1296	46.283	7.11458
2017	CHE.BX.13.3	CHE	BX	13	3	1296	46.283	7.11458
2007	CHE.BX.14.1	CHE	BX	14	1	1356	46.285	7.12433
2012	CHE.BX.14.1	CHE	BX	14	1	1356	46.285	7.12433
2017	CHE.BX.14.1	CHE	BX	14	1	1356	46.285	7.12433
2007	CHE.BX.14.2	CHE	BX	14	2	1356	46.285	7.12433
2012	CHE.BX.14.2	CHE	BX	14	2	1356	46.285	7.12433
2017	CHE.BX.14.2	CHE	BX	14	2	1356	46.285	7.12433
2007	CHE.BX.15.1	CHE	BX	15	1	1420	46.2861	7.13092
2012	CHE.BX.15.1	CHE	BX	15	1	1420	46.2861	7.13092
2017	CHE.BX.15.1	CHE	BX	15	1	1420	46.2861	7.13092
2007	CHE.BX.15.2	CHE	BX	15	2	1420	46.2861	7.13092
2007	CHE.BX.16.1	CHE	BX	16	1	1482	46.2896	7.13811
2012	CHE.BX.16.1	CHE	BX	16	1	1483	46.2896	7.13811
2017	CHE.BX.16.1	CHE	BX	16	1	1483	46.2896	7.13811
2007	CHE.BX.16.2	CHE	BX	16	2	1482	46.2896	7.13811
2012	CHE.BX.16.2	CHE	BX	16	2	1483	46.2896	7.13811
2017	CHE.BX.16.2	CHE	BX	16	2	1483	46.2896	7.13811
2007	CHE.BX.16.3	CHE	BX	16	3	1482	46.2896	7.13811
2012	CHE.BX.16.3	CHE	BX	16	3	1483	46.2896	7.13811
2017	CHE.BX.16.3	CHE	BX	16	3	1483	46.2896	7.13811
2007	CHE.BX.17.1	CHE	BX	17	1	1555	46.2925	7.13963
2012	CHE.BX.17.1	CHE	BX	17	1	1555	46.2925	7.13963
2017	CHE.BX.17.1	CHE	BX	17	1	1555	46.2925	7.13963
2007	CHE.BX.17.2	CHE	BX	17	2	1555	46.2925	7.13963
2012	CHE.BX.17.2	CHE	BX	17	2	1555	46.2925	7.13963
2017	CHE.BX.17.2	CHE	BX	17	2	1555	46.2925	7.13963
2012	CHE.BX.17.3	CHE	BX	17	3	1555	46.2925	7.13963
2017	CHE.BX.17.3	CHE	BX	17	3	1555	46.2925	7.13963
2007	CHE.BX.18.1	CHE	BX	18	1	1635	46.2945	7.1423
2012	CHE.BX.18.1	CHE	BX	18	1	1635	46.2945	7.1423
2017	CHE.BX.18.1	CHE	BX	18	1	1635	46.2945	7.1423
2007	CHE.BX.18.2	CHE	BX	18	2	1635	46.2945	7.1423
2012	CHE.BX.18.2	CHE	BX	18	2	1635	46.2945	7.1423
2017	CHE.BX.18.2	CHE	BX	18	2	1635	46.2945	7.1423
2012	CHE.BX.18.3	CHE	BX	18	3	1635	46.2945	7.1423
2017	CHE.BX.18.3	CHE	BX	18	3	1635	46.2945	7.1423
2007	CHE.BX.19.1	CHE	BX	19	1	1716.5	46.295	7.15027
2012	CHE.BX.19.1	CHE	BX	19	1	1716	46.295	7.15027
2017	CHE.BX.19.1	CHE	BX	19	1	1717	46.295	7.15027
2007	CHE.BX.19.2	CHE	BX	19	2	1716.5	46.295	7.15027
2012	CHE.BX.19.2	CHE	BX	19	2	1716	46.295	7.15027
2017	CHE.BX.19.2	CHE	BX	19	2	1717	46.295	7.15027
2012	CHE.BX.19.3	CHE	BX	19	3	1716	46.295	7.15027
2017	CHE.BX.19.3	CHE	BX	19	3	1717	46.295	7.15027
2007	CHE.BX.20.1	CHE	BX	20	1	1800	46.2938	7.15689
2012	CHE.BX.20.1	CHE	BX	20	1	1800	46.2938	7.15689
2017	CHE.BX.20.1	CHE	BX	20	1	1800	46.2938	7.15689
2007	CHE.BX.20.2	CHE	BX	20	2	1800	46.2938	7.15689
2012	CHE.BX.20.2	CHE	BX	20	2	1800	46.2938	7.15689
2017	CHE.BX.20.2	CHE	BX	20	2	1800	46.2938	7.15689
2007	CHE.BX.20.3	CHE	BX	20	3	1800	46.2938	7.15689
2012	CHE.BX.20.3	CHE	BX	20	3	1800	46.2938	7.15689
2017	CHE.BX.20.3	CHE	BX	20	3	1800	46.2938	7.15689
2007	CHE.SI.00.1	CHE	SI	0	1	500	46.231	7.38556
2012	CHE.SI.00.1	CHE	SI	0	1	500	46.231	7.38556
2017	CHE.SI.00.1	CHE	SI	0	1	500	46.231	7.38556
2012	CHE.SI.00.2	CHE	SI	0	2	500	46.231	7.38556
2017	CHE.SI.00.2	CHE	SI	0	2	500	46.231	7.38556
2012	CHE.SI.00.3	CHE	SI	0	3	500	46.231	7.38556
2017	CHE.SI.00.3	CHE	SI	0	3	500	46.231	7.38556
2007	CHE.SI.01.1	CHE	SI	1	1	505	46.2262	7.38643
2012	CHE.SI.01.1	CHE	SI	1	1	501	46.2262	7.38643
2017	CHE.SI.01.1	CHE	SI	1	1	501	46.2262	7.38643
2007	CHE.SI.01.2	CHE	SI	1	2	505	46.2262	7.38643
2012	CHE.SI.01.2	CHE	SI	1	2	501	46.2262	7.38643
2017	CHE.SI.01.2	CHE	SI	1	2	501	46.2262	7.38643
2007	CHE.SI.01.3	CHE	SI	1	3	505	46.2262	7.38643
2012	CHE.SI.01.3	CHE	SI	1	3	501	46.2262	7.38643
2017	CHE.SI.01.3	CHE	SI	1	3	501	46.2262	7.38643
2007	CHE.SI.02.1	CHE	SI	2	1	562	46.226	7.39402
2012	CHE.SI.02.1	CHE	SI	2	1	562	46.226	7.39402
2017	CHE.SI.02.1	CHE	SI	2	1	562	46.226	7.39402
2007	CHE.SI.02.2	CHE	SI	2	2	562	46.226	7.39402
2007	CHE.SI.03.1	CHE	SI	3	1	628	46.2235	7.39078
2012	CHE.SI.03.1	CHE	SI	3	1	628	46.2235	7.39078
2017	CHE.SI.03.1	CHE	SI	3	1	628	46.2235	7.39078
2007	CHE.SI.03.2	CHE	SI	3	2	628	46.2235	7.39078
2012	CHE.SI.03.2	CHE	SI	3	2	628	46.2235	7.39078
2017	CHE.SI.03.2	CHE	SI	3	2	628	46.2235	7.39078
2012	CHE.SI.03.3	CHE	SI	3	3	628	46.2235	7.39078
2017	CHE.SI.03.3	CHE	SI	3	3	628	46.2235	7.39078
2007	CHE.SI.04.1	CHE	SI	4	1	697	46.2222	7.39204
2012	CHE.SI.04.1	CHE	SI	4	1	697	46.2222	7.39204
2017	CHE.SI.04.1	CHE	SI	4	1	697	46.2222	7.39204
2007	CHE.SI.04.2	CHE	SI	4	2	697	46.2222	7.39204
2012	CHE.SI.04.2	CHE	SI	4	2	697	46.2222	7.39204
2017	CHE.SI.04.2	CHE	SI	4	2	697	46.2222	7.39204
2007	CHE.SI.05.1	CHE	SI	5	1	760	46.2236	7.40204
2012	CHE.SI.05.1	CHE	SI	5	1	760	46.2236	7.40204
2017	CHE.SI.05.1	CHE	SI	5	1	760	46.2236	7.40204
2007	CHE.SI.05.2	CHE	SI	5	2	760	46.2236	7.40204
2007	CHE.SI.06.1	CHE	SI	6	1	825	46.2213	7.3955
2012	CHE.SI.06.1	CHE	SI	6	1	825	46.2213	7.3955
2017	CHE.SI.06.1	CHE	SI	6	1	825	46.2213	7.3955
2007	CHE.SI.06.2	CHE	SI	6	2	825	46.2213	7.3955
2007	CHE.SI.07.1	CHE	SI	7	1	890	46.2183	7.40336
2012	CHE.SI.07.1	CHE	SI	7	1	890	46.2183	7.40336
2017	CHE.SI.07.1	CHE	SI	7	1	890	46.2183	7.40336
2007	CHE.SI.07.2	CHE	SI	7	2	890	46.2183	7.40336
2012	CHE.SI.07.2	CHE	SI	7	2	890	46.2183	7.40336
2017	CHE.SI.07.2	CHE	SI	7	2	890	46.2183	7.40336
2007	CHE.SI.08.1	CHE	SI	8	1	950	46.1878	7.40885
2012	CHE.SI.08.1	CHE	SI	8	1	950	46.1878	7.40885
2017	CHE.SI.08.1	CHE	SI	8	1	950	46.1878	7.40885
2007	CHE.SI.08.2	CHE	SI	8	2	950	46.1878	7.40885
2012	CHE.SI.08.2	CHE	SI	8	2	950	46.1878	7.40885
2017	CHE.SI.08.2	CHE	SI	8	2	950	46.1878	7.40885
2007	CHE.SI.09.1	CHE	SI	9	1	1020	46.1554	7.44954
2012	CHE.SI.09.1	CHE	SI	9	1	1020	46.1554	7.44954
2017	CHE.SI.09.1	CHE	SI	9	1	1020	46.1554	7.44954
2007	CHE.SI.09.2	CHE	SI	9	2	1020	46.1554	7.44954
2012	CHE.SI.09.2	CHE	SI	9	2	1020	46.1554	7.44954
2017	CHE.SI.09.2	CHE	SI	9	2	1020	46.1554	7.44954
2007	CHE.SI.10.1	CHE	SI	10	1	1150	46.1459	7.46165
2012	CHE.SI.10.1	CHE	SI	10	1	1150	46.1459	7.46165
2017	CHE.SI.10.1	CHE	SI	10	1	1150	46.1459	7.46165
2007	CHE.SI.10.2	CHE	SI	10	2	1150	46.1459	7.46165
2012	CHE.SI.10.2	CHE	SI	10	2	1150	46.1459	7.46165
2017	CHE.SI.10.2	CHE	SI	10	2	1150	46.1459	7.46165
2007	CHE.SI.11.1	CHE	SI	11	1	1215	46.1404	7.46759
2012	CHE.SI.11.1	CHE	SI	11	1	1215	46.1404	7.46759
2017	CHE.SI.11.1	CHE	SI	11	1	1215	46.1404	7.46759
2007	CHE.SI.11.2	CHE	SI	11	2	1215	46.1404	7.46759
2007	CHE.SI.12.1	CHE	SI	12	1	1281	46.1346	7.47171
2012	CHE.SI.12.1	CHE	SI	12	1	1281	46.1346	7.47171
2017	CHE.SI.12.1	CHE	SI	12	1	1281	46.1346	7.47171
2007	CHE.SI.12.2	CHE	SI	12	2	1281	46.1346	7.47171
2012	CHE.SI.12.2	CHE	SI	12	2	1281	46.1346	7.47171
2012	CHE.SI.12.3	CHE	SI	12	3	1281	46.1346	7.47171
2007	CHE.SI.13.1	CHE	SI	13	1	1345	46.128	7.47603
2012	CHE.SI.13.1	CHE	SI	13	1	1330	46.128	7.47599
2017	CHE.SI.13.1	CHE	SI	13	1	1330	46.128	7.47599
2007	CHE.SI.13.2	CHE	SI	13	2	1345	46.128	7.47603
2007	CHE.SI.14.1	CHE	SI	14	1	1410	46.1	7.50433
2012	CHE.SI.14.1	CHE	SI	14	1	1410	46.0999	7.50438
2017	CHE.SI.14.1	CHE	SI	14	1	1410	46.0999	7.50438
2007	CHE.SI.14.2	CHE	SI	14	2	1410	46.1	7.50433
2012	CHE.SI.14.2	CHE	SI	14	2	1410	46.0999	7.50438
2017	CHE.SI.14.2	CHE	SI	14	2	1410	46.0999	7.50438
2012	CHE.SI.14.3	CHE	SI	14	3	1410	46.0999	7.50438
2017	CHE.SI.14.3	CHE	SI	14	3	1410	46.0999	7.50438
2007	CHE.SI.15.1	CHE	SI	15	1	1475	46.0804	7.50336
2012	CHE.SI.15.1	CHE	SI	15	1	1475	46.0804	7.50336
2017	CHE.SI.15.1	CHE	SI	15	1	1475	46.0804	7.50336
2007	CHE.SI.15.2	CHE	SI	15	2	1475	46.0804	7.50336
2007	CHE.SI.16.1	CHE	SI	16	1	1544	46.0872	7.50183
2012	CHE.SI.16.1	CHE	SI	16	1	1544	46.0872	7.50183
2017	CHE.SI.16.1	CHE	SI	16	1	1544	46.0872	7.50183
2007	CHE.SI.16.2	CHE	SI	16	2	1544	46.0872	7.50183
2012	CHE.SI.16.2	CHE	SI	16	2	1544	46.0872	7.50183
2017	CHE.SI.16.2	CHE	SI	16	2	1544	46.0872	7.50183
2007	CHE.SI.16.3	CHE	SI	16	3	1544	46.0872	7.50183
2012	CHE.SI.16.3	CHE	SI	16	3	1544	46.0872	7.50183
2017	CHE.SI.16.3	CHE	SI	16	3	1544	46.0872	7.50183
2007	CHE.SI.17.1	CHE	SI	17	1	1605	46.0922	7.4996
2012	CHE.SI.17.1	CHE	SI	17	1	1605	46.0922	7.4996
2017	CHE.SI.17.1	CHE	SI	17	1	1605	46.0922	7.4996
2007	CHE.SI.17.2	CHE	SI	17	2	1605	46.0922	7.4996
2012	CHE.SI.17.2	CHE	SI	17	2	1605	46.0922	7.4996
2017	CHE.SI.17.2	CHE	SI	17	2	1605	46.0922	7.4996
2012	CHE.SI.17.3	CHE	SI	17	3	1605	46.0922	7.4996
2017	CHE.SI.17.3	CHE	SI	17	3	1605	46.0922	7.4996
2007	CHE.SI.18.1	CHE	SI	18	1	1669	46.0874	7.49879
2012	CHE.SI.18.1	CHE	SI	18	1	1669	46.0874	7.49879
2017	CHE.SI.18.1	CHE	SI	18	1	1669	46.0874	7.49879
2007	CHE.SI.18.2	CHE	SI	18	2	1669	46.0874	7.49879
2007	CHE.SI.19.1	CHE	SI	19	1	1733	46.082	7.49594
2012	CHE.SI.19.1	CHE	SI	19	1	1733	46.082	7.49594
2017	CHE.SI.19.1	CHE	SI	19	1	1733	46.082	7.49594
2007	CHE.SI.19.2	CHE	SI	19	2	1733	46.082	7.49594
2012	CHE.SI.19.2	CHE	SI	19	2	1733	46.082	7.49594
2017	CHE.SI.19.2	CHE	SI	19	2	1733	46.082	7.49594
2012	CHE.SI.19.3	CHE	SI	19	3	1733	46.082	7.49594
2017	CHE.SI.19.3	CHE	SI	19	3	1733	46.082	7.49594
2007	CHE.SI.20.1	CHE	SI	20	1	1802	46.0772	7.49222
2012	CHE.SI.20.1	CHE	SI	20	1	1800	46.0772	7.49222
2017	CHE.SI.20.1	CHE	SI	20	1	1800	46.0772	7.49222
2007	CHE.SI.20.2	CHE	SI	20	2	1802	46.0772	7.49222
2012	CHE.SI.20.2	CHE	SI	20	2	1800	46.0772	7.49222
2017	CHE.SI.20.2	CHE	SI	20	2	1800	46.0772	7.49222
2012	CHE.SI.20.3	CHE	SI	20	3	1800	46.0772	7.49222
2017	CHE.SI.20.3	CHE	SI	20	3	1800	46.0772	7.49222
2007	CLC.LP.01.1	CLC	LP	1	1	1900	-33.3488	-70.3317
2012	CLC.LP.01.1	CLC	LP	1	1	1900	-33.3488	-70.3317
2017	CLC.LP.01.1	CLC	LP	1	1	1900	-33.3488	-70.3317
2007	CLC.LP.01.2	CLC	LP	1	2	1900	-33.3488	-70.3317
2012	CLC.LP.01.2	CLC	LP	1	2	1900	-33.3488	-70.3317
2017	CLC.LP.01.2	CLC	LP	1	2	1900	-33.3488	-70.3317
2007	CLC.LP.01.3	CLC	LP	1	3	1900	-33.3488	-70.3317
2012	CLC.LP.01.3	CLC	LP	1	3	1900	-33.3488	-70.3317
2017	CLC.LP.01.3	CLC	LP	1	3	1900	-33.3488	-70.3317
2007	CLC.LP.02.1	CLC	LP	2	1	1998	-33.3546	-70.3277
2012	CLC.LP.02.1	CLC	LP	2	1	1998	-33.3546	-70.3277
2017	CLC.LP.02.1	CLC	LP	2	1	1998	-33.3546	-70.3277
2007	CLC.LP.02.2	CLC	LP	2	2	1998	-33.3546	-70.3277
2012	CLC.LP.02.2	CLC	LP	2	2	1998	-33.3546	-70.3277
2017	CLC.LP.02.2	CLC	LP	2	2	1998	-33.3546	-70.3277
2007	CLC.LP.02.3	CLC	LP	2	3	1998	-33.3546	-70.3277
2012	CLC.LP.02.3	CLC	LP	2	3	1998	-33.3546	-70.3277
2017	CLC.LP.02.3	CLC	LP	2	3	1998	-33.3546	-70.3277
2007	CLC.LP.03.1	CLC	LP	3	1	2190	-33.3578	-70.3277
2012	CLC.LP.03.1	CLC	LP	3	1	2190	-33.3578	-70.3277
2017	CLC.LP.03.1	CLC	LP	3	1	2190	-33.3578	-70.3277
2007	CLC.LP.03.2	CLC	LP	3	2	2190	-33.3578	-70.3277
2012	CLC.LP.03.2	CLC	LP	3	2	2190	-33.3578	-70.3277
2017	CLC.LP.03.2	CLC	LP	3	2	2190	-33.3578	-70.3277
2007	CLC.LP.03.3	CLC	LP	3	3	2190	-33.3578	-70.3277
2012	CLC.LP.03.3	CLC	LP	3	3	2190	-33.3578	-70.3277
2017	CLC.LP.03.3	CLC	LP	3	3	2190	-33.3578	-70.3277
2007	CLC.LP.04.1	CLC	LP	4	1	2265	-33.3553	-70.3201
2012	CLC.LP.04.1	CLC	LP	4	1	2265	-33.3553	-70.3201
2017	CLC.LP.04.1	CLC	LP	4	1	2265	-33.3553	-70.3201
2007	CLC.LP.04.2	CLC	LP	4	2	2265	-33.3553	-70.3201
2012	CLC.LP.04.2	CLC	LP	4	2	2265	-33.3553	-70.3201
2017	CLC.LP.04.2	CLC	LP	4	2	2265	-33.3553	-70.3201
2007	CLC.LP.04.3	CLC	LP	4	3	2265	-33.3553	-70.3201
2012	CLC.LP.04.3	CLC	LP	4	3	2265	-33.3553	-70.3201
2017	CLC.LP.04.3	CLC	LP	4	3	2265	-33.3553	-70.3201
2007	CLC.LP.05.1	CLC	LP	5	1	2465	-33.352	-70.31
2012	CLC.LP.05.1	CLC	LP	5	1	2465	-33.352	-70.31
2017	CLC.LP.05.1	CLC	LP	5	1	2465	-33.352	-70.31
2007	CLC.LP.06.1	CLC	LP	6	1	2589	-33.3426	-70.2964
2012	CLC.LP.06.1	CLC	LP	6	1	2589	-33.3426	-70.2964
2017	CLC.LP.06.1	CLC	LP	6	1	2589	-33.3426	-70.2964
2007	CLC.LP.06.2	CLC	LP	6	2	2589	-33.3426	-70.2964
2012	CLC.LP.06.2	CLC	LP	6	2	2589	-33.3426	-70.2964
2017	CLC.LP.06.2	CLC	LP	6	2	2589	-33.3426	-70.2964
2007	CLC.LP.06.3	CLC	LP	6	3	2589	-33.3426	-70.2964
2012	CLC.LP.06.3	CLC	LP	6	3	2589	-33.3426	-70.2964
2017	CLC.LP.06.3	CLC	LP	6	3	2589	-33.3426	-70.2964
2007	CLC.LP.07.1	CLC	LP	7	1	2674	-33.3401	-70.2917
2012	CLC.LP.07.1	CLC	LP	7	1	2674	-33.3401	-70.2917
2017	CLC.LP.07.1	CLC	LP	7	1	2674	-33.3401	-70.2917
2007	CLC.LP.07.2	CLC	LP	7	2	2674	-33.3401	-70.2917
2012	CLC.LP.07.2	CLC	LP	7	2	2674	-33.3401	-70.2917
2017	CLC.LP.07.2	CLC	LP	7	2	2674	-33.3401	-70.2917
2007	CLC.LP.07.3	CLC	LP	7	3	2674	-33.3401	-70.2917
2012	CLC.LP.07.3	CLC	LP	7	3	2674	-33.3401	-70.2917
2017	CLC.LP.07.3	CLC	LP	7	3	2674	-33.3401	-70.2917
2007	CLC.LP.08.1	CLC	LP	8	1	2890	-33.3303	-70.2861
2012	CLC.LP.08.1	CLC	LP	8	1	2890	-33.3303	-70.2861
2017	CLC.LP.08.1	CLC	LP	8	1	2890	-33.3303	-70.2861
2007	CLC.LP.08.2	CLC	LP	8	2	2890	-33.3303	-70.2861
2012	CLC.LP.08.2	CLC	LP	8	2	2890	-33.3303	-70.2861
2017	CLC.LP.08.2	CLC	LP	8	2	2890	-33.3303	-70.2861
2007	CLC.LP.08.3	CLC	LP	8	3	2890	-33.3303	-70.2861
2012	CLC.LP.08.3	CLC	LP	8	3	2890	-33.3303	-70.2861
2017	CLC.LP.08.3	CLC	LP	8	3	2890	-33.3303	-70.2861
2007	CLC.LP.09.1	CLC	LP	9	1	2968	-33.3312	-70.2817
2012	CLC.LP.09.1	CLC	LP	9	1	2968	-33.3312	-70.2817
2017	CLC.LP.09.1	CLC	LP	9	1	2968	-33.3312	-70.2817
2007	CLC.LP.09.2	CLC	LP	9	2	2968	-33.3312	-70.2817
2012	CLC.LP.09.2	CLC	LP	9	2	2968	-33.3312	-70.2817
2017	CLC.LP.09.2	CLC	LP	9	2	2968	-33.3312	-70.2817
2007	CLC.LP.09.3	CLC	LP	9	3	2968	-33.3312	-70.2817
2012	CLC.LP.09.3	CLC	LP	9	3	2968	-33.3312	-70.2817
2017	CLC.LP.09.3	CLC	LP	9	3	2968	-33.3312	-70.2817
2007	CLC.LP.10.1	CLC	LP	10	1	3061	-33.3281	-70.2803
2012	CLC.LP.10.1	CLC	LP	10	1	3061	-33.3281	-70.2803
2017	CLC.LP.10.1	CLC	LP	10	1	3061	-33.3281	-70.2803
2007	CLC.LP.10.2	CLC	LP	10	2	3061	-33.3281	-70.2803
2012	CLC.LP.10.2	CLC	LP	10	2	3061	-33.3281	-70.2803
2017	CLC.LP.10.2	CLC	LP	10	2	3061	-33.3281	-70.2803
2007	CLC.LP.10.3	CLC	LP	10	3	3061	-33.3281	-70.2803
2012	CLC.LP.10.3	CLC	LP	10	3	3061	-33.3281	-70.2803
2017	CLC.LP.10.3	CLC	LP	10	3	3061	-33.3281	-70.2803
2007	CLC.LP.11.1	CLC	LP	11	1	3171	-33.329	-70.2753
2012	CLC.LP.11.1	CLC	LP	11	1	3171	-33.329	-70.2753
2017	CLC.LP.11.1	CLC	LP	11	1	3171	-33.329	-70.2753
2007	CLC.LP.11.2	CLC	LP	11	2	3171	-33.329	-70.2753
2012	CLC.LP.11.2	CLC	LP	11	2	3171	-33.329	-70.2753
2017	CLC.LP.11.2	CLC	LP	11	2	3171	-33.329	-70.2753
2007	CLC.LP.11.3	CLC	LP	11	3	3171	-33.329	-70.2753
2012	CLC.LP.11.3	CLC	LP	11	3	3171	-33.329	-70.2753
2017	CLC.LP.11.3	CLC	LP	11	3	3171	-33.329	-70.2753
2007	CLC.LP.12.1	CLC	LP	12	1	3283	-33.3292	-70.269
2012	CLC.LP.12.1	CLC	LP	12	1	3283	-33.3292	-70.269
2017	CLC.LP.12.1	CLC	LP	12	1	3283	-33.3292	-70.269
2007	CLC.LP.12.2	CLC	LP	12	2	3283	-33.3292	-70.269
2012	CLC.LP.12.2	CLC	LP	12	2	3283	-33.3292	-70.269
2017	CLC.LP.12.2	CLC	LP	12	2	3283	-33.3292	-70.269
2007	CLC.LP.12.3	CLC	LP	12	3	3283	-33.3292	-70.269
2012	CLC.LP.12.3	CLC	LP	12	3	3283	-33.3292	-70.269
2017	CLC.LP.12.3	CLC	LP	12	3	3283	-33.3292	-70.269
2007	CLC.LP.13.1	CLC	LP	13	1	3370	-33.3265	-70.2657
2012	CLC.LP.13.1	CLC	LP	13	1	3370	-33.3265	-70.2657
2017	CLC.LP.13.1	CLC	LP	13	1	3370	-33.3265	-70.2657
2007	CLC.LP.13.2	CLC	LP	13	2	3370	-33.3265	-70.2657
2012	CLC.LP.13.2	CLC	LP	13	2	3370	-33.3265	-70.2657
2017	CLC.LP.13.2	CLC	LP	13	2	3370	-33.3265	-70.2657
2007	CLC.LP.13.3	CLC	LP	13	3	3370	-33.3265	-70.2657
2012	CLC.LP.13.3	CLC	LP	13	3	3370	-33.3265	-70.2657
2017	CLC.LP.13.3	CLC	LP	13	3	3370	-33.3265	-70.2657
2007	CLC.LP.14.1	CLC	LP	14	1	3471	-33.3251	-70.2572
2012	CLC.LP.14.1	CLC	LP	14	1	3471	-33.3251	-70.2572
2017	CLC.LP.14.1	CLC	LP	14	1	3471	-33.3251	-70.2572
2007	CLC.LP.14.2	CLC	LP	14	2	3471	-33.3251	-70.2572
2012	CLC.LP.14.2	CLC	LP	14	2	3471	-33.3251	-70.2572
2017	CLC.LP.14.2	CLC	LP	14	2	3471	-33.3251	-70.2572
2007	CLC.LP.14.3	CLC	LP	14	3	3471	-33.3251	-70.2572
2012	CLC.LP.14.3	CLC	LP	14	3	3471	-33.3251	-70.2572
2017	CLC.LP.14.3	CLC	LP	14	3	3471	-33.3251	-70.2572
2007	CLC.LP.15.1	CLC	LP	15	1	3585	-33.32	-70.2586
2012	CLC.LP.15.1	CLC	LP	15	1	3585	-33.32	-70.2586
2017	CLC.LP.15.1	CLC	LP	15	1	3585	-33.32	-70.2586
2007	CLC.LP.15.2	CLC	LP	15	2	3585	-33.32	-70.2586
2012	CLC.LP.15.2	CLC	LP	15	2	3585	-33.32	-70.2586
2017	CLC.LP.15.2	CLC	LP	15	2	3585	-33.32	-70.2586
2007	CLC.LP.15.3	CLC	LP	15	3	3585	-33.32	-70.2586
2012	CLC.LP.15.3	CLC	LP	15	3	3585	-33.32	-70.2586
2017	CLC.LP.15.3	CLC	LP	15	3	3585	-33.32	-70.2586
2007	CLC.VN.01.1	CLC	VN	1	1	1900	-33.3488	-70.3317
2007	CLC.VN.01.2	CLC	VN	1	2	1900	-33.3488	-70.3317
2007	CLC.VN.01.3	CLC	VN	1	3	1900	-33.3488	-70.3317
2007	CLC.VN.02.1	CLC	VN	2	1	1998	-33.3546	-70.3277
2007	CLC.VN.02.2	CLC	VN	2	2	1998	-33.3546	-70.3277
2007	CLC.VN.02.3	CLC	VN	2	3	1998	-33.3546	-70.3277
2007	CLC.VN.03.1	CLC	VN	3	1	2190	-33.3578	-70.3277
2007	CLC.VN.03.2	CLC	VN	3	2	2190	-33.3578	-70.3277
2007	CLC.VN.03.3	CLC	VN	3	3	2190	-33.3578	-70.3277
2007	CLC.VN.04.1	CLC	VN	4	1	2265	-33.3553	-70.3201
2007	CLC.VN.04.2	CLC	VN	4	2	2265	-33.3553	-70.3201
2007	CLC.VN.04.3	CLC	VN	4	3	2265	-33.3553	-70.3201
2007	CLC.VN.05.1	CLC	VN	5	1	2383	-33.3578	-70.3074
2012	CLC.VN.05.1	CLC	VN	5	1	2383	-33.3578	-70.3074
2017	CLC.VN.05.1	CLC	VN	5	1	2383	-33.3578	-70.3074
2007	CLC.VN.05.2	CLC	VN	5	2	2383	-33.3578	-70.3074
2012	CLC.VN.05.2	CLC	VN	5	2	2383	-33.3578	-70.3074
2017	CLC.VN.05.2	CLC	VN	5	2	2383	-33.3578	-70.3074
2007	CLC.VN.05.3	CLC	VN	5	3	2383	-33.3578	-70.3074
2012	CLC.VN.05.3	CLC	VN	5	3	2383	-33.3578	-70.3074
2017	CLC.VN.05.3	CLC	VN	5	3	2383	-33.3578	-70.3074
2007	CLC.VN.06.1	CLC	VN	6	1	2470	-33.3679	-70.2726
2012	CLC.VN.06.1	CLC	VN	6	1	2470	-33.3679	-70.2726
2017	CLC.VN.06.1	CLC	VN	6	1	2470	-33.3679	-70.2726
2007	CLC.VN.06.2	CLC	VN	6	2	2470	-33.3679	-70.2726
2012	CLC.VN.06.2	CLC	VN	6	2	2470	-33.3679	-70.2726
2017	CLC.VN.06.2	CLC	VN	6	2	2470	-33.3679	-70.2726
2012	CLC.VN.06.3	CLC	VN	6	3	2470	-33.3679	-70.2726
2017	CLC.VN.06.3	CLC	VN	6	3	2470	-33.3679	-70.2726
2007	CLC.VN.07.1	CLC	VN	7	1	2554	-33.3635	-70.2645
2012	CLC.VN.07.1	CLC	VN	7	1	2554	-33.3635	-70.2645
2017	CLC.VN.07.1	CLC	VN	7	1	2554	-33.3635	-70.2645
2007	CLC.VN.07.2	CLC	VN	7	2	2554	-33.3635	-70.2645
2012	CLC.VN.07.2	CLC	VN	7	2	2554	-33.3635	-70.2645
2017	CLC.VN.07.2	CLC	VN	7	2	2554	-33.3635	-70.2645
2007	CLC.VN.07.3	CLC	VN	7	3	2554	-33.3635	-70.2645
2012	CLC.VN.07.3	CLC	VN	7	3	2554	-33.3635	-70.2645
2017	CLC.VN.07.3	CLC	VN	7	3	2554	-33.3635	-70.2645
2007	CLC.VN.08.1	CLC	VN	8	1	2653	-33.3631	-70.2555
2012	CLC.VN.08.1	CLC	VN	8	1	2653	-33.3631	-70.2555
2017	CLC.VN.08.1	CLC	VN	8	1	2653	-33.3631	-70.2555
2007	CLC.VN.08.2	CLC	VN	8	2	2653	-33.3631	-70.2555
2012	CLC.VN.08.2	CLC	VN	8	2	2653	-33.3631	-70.2555
2017	CLC.VN.08.2	CLC	VN	8	2	2653	-33.3631	-70.2555
2007	CLC.VN.08.3	CLC	VN	8	3	2653	-33.3631	-70.2555
2012	CLC.VN.08.3	CLC	VN	8	3	2653	-33.3631	-70.2555
2017	CLC.VN.08.3	CLC	VN	8	3	2653	-33.3631	-70.2555
2007	CLC.VN.09.1	CLC	VN	9	1	2784	-33.3571	-70.2578
2012	CLC.VN.09.1	CLC	VN	9	1	2784	-33.3571	-70.2578
2017	CLC.VN.09.1	CLC	VN	9	1	2784	-33.3571	-70.2578
2007	CLC.VN.09.2	CLC	VN	9	2	2784	-33.3571	-70.2578
2012	CLC.VN.09.2	CLC	VN	9	2	2784	-33.3571	-70.2578
2017	CLC.VN.09.2	CLC	VN	9	2	2784	-33.3571	-70.2578
2007	CLC.VN.09.3	CLC	VN	9	3	2784	-33.3571	-70.2578
2012	CLC.VN.09.3	CLC	VN	9	3	2784	-33.3571	-70.2578
2017	CLC.VN.09.3	CLC	VN	9	3	2784	-33.3571	-70.2578
2007	CLC.VN.10.1	CLC	VN	10	1	2885	-33.3599	-70.2536
2012	CLC.VN.10.1	CLC	VN	10	1	2885	-33.3599	-70.2536
2017	CLC.VN.10.1	CLC	VN	10	1	2885	-33.3599	-70.2536
2007	CLC.VN.10.2	CLC	VN	10	2	2885	-33.3599	-70.2536
2012	CLC.VN.10.2	CLC	VN	10	2	2885	-33.3599	-70.2536
2017	CLC.VN.10.2	CLC	VN	10	2	2885	-33.3599	-70.2536
2007	CLC.VN.10.3	CLC	VN	10	3	2885	-33.3599	-70.2536
2012	CLC.VN.10.3	CLC	VN	10	3	2885	-33.3599	-70.2536
2017	CLC.VN.10.3	CLC	VN	10	3	2885	-33.3599	-70.2536
2007	CLC.VN.11.1	CLC	VN	11	1	3070	-33.3493	-70.2477
2012	CLC.VN.11.1	CLC	VN	11	1	3070	-33.3493	-70.2477
2017	CLC.VN.11.1	CLC	VN	11	1	3070	-33.3493	-70.2477
2007	CLC.VN.11.2	CLC	VN	11	2	3070	-33.3493	-70.2477
2012	CLC.VN.11.2	CLC	VN	11	2	3070	-33.3493	-70.2477
2017	CLC.VN.11.2	CLC	VN	11	2	3070	-33.3493	-70.2477
2007	CLC.VN.11.3	CLC	VN	11	3	3070	-33.3493	-70.2477
2012	CLC.VN.11.3	CLC	VN	11	3	3070	-33.3493	-70.2477
2017	CLC.VN.11.3	CLC	VN	11	3	3070	-33.3493	-70.2477
2007	CLC.VN.12.1	CLC	VN	12	1	3181	-33.3418	-70.251
2012	CLC.VN.12.1	CLC	VN	12	1	3181	-33.3418	-70.251
2017	CLC.VN.12.1	CLC	VN	12	1	3181	-33.3418	-70.251
2007	CLC.VN.12.2	CLC	VN	12	2	3181	-33.3418	-70.251
2012	CLC.VN.12.2	CLC	VN	12	2	3181	-33.3418	-70.251
2017	CLC.VN.12.2	CLC	VN	12	2	3181	-33.3418	-70.251
2007	CLC.VN.12.3	CLC	VN	12	3	3181	-33.3418	-70.251
2012	CLC.VN.12.3	CLC	VN	12	3	3181	-33.3418	-70.251
2017	CLC.VN.12.3	CLC	VN	12	3	3181	-33.3418	-70.251
2007	CLC.VN.13.1	CLC	VN	13	1	3282	-33.3391	-70.25
2012	CLC.VN.13.1	CLC	VN	13	1	3282	-33.3391	-70.25
2017	CLC.VN.13.1	CLC	VN	13	1	3282	-33.3391	-70.25
2007	CLC.VN.13.2	CLC	VN	13	2	3282	-33.3391	-70.25
2012	CLC.VN.13.2	CLC	VN	13	2	3282	-33.3391	-70.25
2017	CLC.VN.13.2	CLC	VN	13	2	3282	-33.3391	-70.25
2007	CLC.VN.14.1	CLC	VN	14	1	3377	-33.3296	-70.2506
2012	CLC.VN.14.1	CLC	VN	14	1	3377	-33.3296	-70.2506
2017	CLC.VN.14.1	CLC	VN	14	1	3377	-33.3296	-70.2506
2007	CLC.VN.14.2	CLC	VN	14	2	3377	-33.3296	-70.2506
2012	CLC.VN.14.2	CLC	VN	14	2	3377	-33.3296	-70.2506
2017	CLC.VN.14.2	CLC	VN	14	2	3377	-33.3296	-70.2506
2007	CLC.VN.14.3	CLC	VN	14	3	3377	-33.3296	-70.2506
2012	CLC.VN.14.3	CLC	VN	14	3	3377	-33.3296	-70.2506
2017	CLC.VN.14.3	CLC	VN	14	3	3377	-33.3296	-70.2506
2007	CLC.VN.15.1	CLC	VN	15	1	3451	-33.3259	-70.2554
2012	CLC.VN.15.1	CLC	VN	15	1	3451	-33.3259	-70.2554
2017	CLC.VN.15.1	CLC	VN	15	1	3451	-33.3259	-70.2554
2007	CLC.VN.15.2	CLC	VN	15	2	3451	-33.3259	-70.2554
2012	CLC.VN.15.2	CLC	VN	15	2	3451	-33.3259	-70.2554
2017	CLC.VN.15.2	CLC	VN	15	2	3451	-33.3259	-70.2554
2007	CLC.VN.15.3	CLC	VN	15	3	3451	-33.3259	-70.2554
2012	CLC.VN.15.3	CLC	VN	15	3	3451	-33.3259	-70.2554
2017	CLC.VN.15.3	CLC	VN	15	3	3451	-33.3259	-70.2554
2007	CLC.VN.16.1	CLC	VN	16	1	3585	-33.32	-70.2586
2007	CLC.VN.16.2	CLC	VN	16	2	3585	-33.32	-70.2586
2007	CLC.VN.16.3	CLC	VN	16	3	3585	-33.32	-70.2586
2007	CLS.CH.01.1	CLS	CH	1	1	274	-36.6983	-71.9039
2012	CLS.CH.01.1	CLS	CH	1	1	277	-36.693	-71.9031
2017	CLS.CH.01.1	CLS	CH	1	1	282	-36.6928	-71.9029
2007	CLS.CH.01.2	CLS	CH	1	2	275	-36.6984	-71.904
2012	CLS.CH.01.2	CLS	CH	1	2	274	-36.693	-71.9031
2017	CLS.CH.01.2	CLS	CH	1	2	282	-36.6928	-71.9029
2007	CLS.CH.01.3	CLS	CH	1	3	275	-36.6984	-71.904
2012	CLS.CH.01.3	CLS	CH	1	3	274	-36.693	-71.9031
2017	CLS.CH.01.3	CLS	CH	1	3	282	-36.6928	-71.9029
2007	CLS.CH.02.1	CLS	CH	2	1	275	-36.6984	-71.904
2012	CLS.CH.02.1	CLS	CH	2	1	393	-36.7515	-71.8148
2017	CLS.CH.02.1	CLS	CH	2	1	395	-36.7516	-71.815
2007	CLS.CH.02.2	CLS	CH	2	2	275	-36.6984	-71.904
2012	CLS.CH.02.2	CLS	CH	2	2	387	-36.7515	-71.8148
2017	CLS.CH.02.2	CLS	CH	2	2	395	-36.7516	-71.815
2007	CLS.CH.02.3	CLS	CH	2	3	275	-36.6984	-71.904
2012	CLS.CH.02.3	CLS	CH	2	3	389	-36.7515	-71.8148
2017	CLS.CH.02.3	CLS	CH	2	3	395	-36.7516	-71.815
2007	CLS.CH.03.1	CLS	CH	3	1	435	-36.7859	-71.797
2012	CLS.CH.03.1	CLS	CH	3	1	454	-36.7784	-71.7923
2017	CLS.CH.03.1	CLS	CH	3	1	450	-36.7784	-71.7923
2007	CLS.CH.03.2	CLS	CH	3	2	435	-36.7858	-71.7969
2012	CLS.CH.03.2	CLS	CH	3	2	454	-36.7784	-71.7923
2017	CLS.CH.03.2	CLS	CH	3	2	450	-36.7784	-71.7923
2007	CLS.CH.03.3	CLS	CH	3	3	435	-36.7858	-71.7969
2012	CLS.CH.03.3	CLS	CH	3	3	454	-36.7784	-71.7923
2017	CLS.CH.03.3	CLS	CH	3	3	450	-36.7784	-71.7923
2007	CLS.CH.04.1	CLS	CH	4	1	529	-36.7912	-71.7748
2012	CLS.CH.04.1	CLS	CH	4	1	540	-36.7885	-71.7725
2017	CLS.CH.04.1	CLS	CH	4	1	541	-36.7883	-71.7724
2007	CLS.CH.04.2	CLS	CH	4	2	531	-36.7911	-71.7752
2012	CLS.CH.04.2	CLS	CH	4	2	540	-36.7885	-71.7725
2017	CLS.CH.04.2	CLS	CH	4	2	541	-36.7883	-71.7724
2007	CLS.CH.04.3	CLS	CH	4	3	532	-36.7917	-71.7758
2012	CLS.CH.04.3	CLS	CH	4	3	539	-36.7885	-71.7725
2017	CLS.CH.04.3	CLS	CH	4	3	541	-36.7883	-71.7724
2007	CLS.CH.05.1	CLS	CH	5	1	603	-36.8034	-71.7628
2012	CLS.CH.05.1	CLS	CH	5	1	604	-36.7957	-71.7579
2017	CLS.CH.05.1	CLS	CH	5	1	607	-36.7959	-71.7581
2007	CLS.CH.05.2	CLS	CH	5	2	603	-36.8033	-71.7621
2012	CLS.CH.05.2	CLS	CH	5	2	601	-36.7957	-71.7579
2017	CLS.CH.05.2	CLS	CH	5	2	607	-36.7959	-71.7581
2007	CLS.CH.05.3	CLS	CH	5	3	594	-36.8036	-71.7612
2012	CLS.CH.05.3	CLS	CH	5	3	591	-36.7957	-71.7579
2017	CLS.CH.05.3	CLS	CH	5	3	607	-36.7959	-71.7581
2007	CLS.CH.06.1	CLS	CH	6	1	668	-36.8097	-71.7494
2012	CLS.CH.06.1	CLS	CH	6	1	640	-36.806	-71.7438
2017	CLS.CH.06.1	CLS	CH	6	1	689	-36.806	-71.7435
2007	CLS.CH.06.2	CLS	CH	6	2	672	-36.8087	-71.7498
2012	CLS.CH.06.2	CLS	CH	6	2	653	-36.806	-71.7438
2017	CLS.CH.06.2	CLS	CH	6	2	689	-36.806	-71.7435
2007	CLS.CH.06.3	CLS	CH	6	3	677	-36.8089	-71.7499
2012	CLS.CH.06.3	CLS	CH	6	3	670	-36.806	-71.7438
2017	CLS.CH.06.3	CLS	CH	6	3	689	-36.806	-71.7435
2007	CLS.CH.07.1	CLS	CH	7	1	739	-36.823	-71.7378
2012	CLS.CH.07.1	CLS	CH	7	1	736	-36.8141	-71.7297
2017	CLS.CH.07.1	CLS	CH	7	1	743	-36.8143	-71.7297
2007	CLS.CH.07.2	CLS	CH	7	2	737	-36.8229	-71.7381
2012	CLS.CH.07.2	CLS	CH	7	2	740	-36.8141	-71.7297
2017	CLS.CH.07.2	CLS	CH	7	2	743	-36.8143	-71.7297
2007	CLS.CH.07.3	CLS	CH	7	3	747	-36.8223	-71.7378
2012	CLS.CH.07.3	CLS	CH	7	3	752	-36.8141	-71.7297
2017	CLS.CH.07.3	CLS	CH	7	3	743	-36.8143	-71.7297
2007	CLS.CH.08.1	CLS	CH	8	1	817	-36.8747	-71.6346
2012	CLS.CH.08.1	CLS	CH	8	1	829	-36.8654	-71.6284
2017	CLS.CH.08.1	CLS	CH	8	1	824	-36.8652	-71.6283
2007	CLS.CH.08.2	CLS	CH	8	2	818	-36.8745	-71.635
2012	CLS.CH.08.2	CLS	CH	8	2	825	-36.8654	-71.6284
2017	CLS.CH.08.2	CLS	CH	8	2	824	-36.8652	-71.6283
2007	CLS.CH.08.3	CLS	CH	8	3	817	-36.8751	-71.6356
2012	CLS.CH.08.3	CLS	CH	8	3	825	-36.8654	-71.6284
2017	CLS.CH.08.3	CLS	CH	8	3	824	-36.8652	-71.6283
2007	CLS.CH.09.1	CLS	CH	9	1	890	-36.8765	-71.5874
2012	CLS.CH.09.1	CLS	CH	9	1	896	-36.8733	-71.5863
2017	CLS.CH.09.1	CLS	CH	9	1	898	-36.8731	-71.5862
2007	CLS.CH.09.2	CLS	CH	9	2	887	-36.8766	-71.5876
2012	CLS.CH.09.2	CLS	CH	9	2	896	-36.8733	-71.5863
2017	CLS.CH.09.2	CLS	CH	9	2	898	-36.8731	-71.5862
2007	CLS.CH.09.3	CLS	CH	9	3	887	-36.8771	-71.5879
2012	CLS.CH.09.3	CLS	CH	9	3	896	-36.8733	-71.5863
2017	CLS.CH.09.3	CLS	CH	9	3	898	-36.8731	-71.5862
2007	CLS.CH.10.1	CLS	CH	10	1	938	-36.8912	-71.5754
2012	CLS.CH.10.1	CLS	CH	10	1	944	-36.8885	-71.5662
2017	CLS.CH.10.1	CLS	CH	10	1	946	-36.8879	-71.5658
2007	CLS.CH.10.2	CLS	CH	10	2	941	-36.8911	-71.5609
2012	CLS.CH.10.2	CLS	CH	10	2	947	-36.8885	-71.5662
2017	CLS.CH.10.2	CLS	CH	10	2	946	-36.8879	-71.5658
2007	CLS.CH.10.3	CLS	CH	10	3	942	-36.8916	-71.5763
2012	CLS.CH.10.3	CLS	CH	10	3	948	-36.8885	-71.5662
2017	CLS.CH.10.3	CLS	CH	10	3	946	-36.8879	-71.5658
2007	CLS.CH.11.1	CLS	CH	11	1	1022	-36.9042	-71.5446
2012	CLS.CH.11.1	CLS	CH	11	1	1013	-36.9029	-71.5403
2017	CLS.CH.11.1	CLS	CH	11	1	1032	-36.9031	-71.5404
2007	CLS.CH.11.2	CLS	CH	11	2	1023	-36.9044	-71.5441
2012	CLS.CH.11.2	CLS	CH	11	2	1020	-36.9029	-71.5403
2017	CLS.CH.11.2	CLS	CH	11	2	1032	-36.9031	-71.5404
2007	CLS.CH.11.3	CLS	CH	11	3	1023	-36.9037	-71.5438
2012	CLS.CH.11.3	CLS	CH	11	3	1021	-36.9029	-71.5403
2017	CLS.CH.11.3	CLS	CH	11	3	1032	-36.9031	-71.5404
2007	CLS.CH.12.1	CLS	CH	12	1	1093	-36.9142	-71.5233
2012	CLS.CH.12.1	CLS	CH	12	1	1088	-36.9091	-71.5216
2017	CLS.CH.12.1	CLS	CH	12	1	1099	-36.9089	-71.5215
2007	CLS.CH.12.2	CLS	CH	12	2	1090	-36.9142	-71.5236
2012	CLS.CH.12.2	CLS	CH	12	2	1093	-36.9091	-71.5216
2017	CLS.CH.12.2	CLS	CH	12	2	1099	-36.9089	-71.5215
2007	CLS.CH.12.3	CLS	CH	12	3	1092	-36.915	-71.5236
2012	CLS.CH.12.3	CLS	CH	12	3	1097	-36.9091	-71.5216
2017	CLS.CH.12.3	CLS	CH	12	3	1099	-36.9089	-71.5215
2007	CLS.CH.13.1	CLS	CH	13	1	1169	-36.9204	-71.5197
2012	CLS.CH.13.1	CLS	CH	13	1	1173	-36.9123	-71.5123
2017	CLS.CH.13.1	CLS	CH	13	1	1179	-36.9124	-71.5125
2007	CLS.CH.13.2	CLS	CH	13	2	1169	-36.92	-71.5198
2012	CLS.CH.13.2	CLS	CH	13	2	1178	-36.9123	-71.5123
2017	CLS.CH.13.2	CLS	CH	13	2	1179	-36.9124	-71.5125
2007	CLS.CH.13.3	CLS	CH	13	3	1167	-36.9195	-71.5192
2012	CLS.CH.13.3	CLS	CH	13	3	1175	-36.9123	-71.5123
2017	CLS.CH.13.3	CLS	CH	13	3	1179	-36.9124	-71.5125
2007	CLS.CH.14.1	CLS	CH	14	1	1238	-36.9173	-71.4826
2012	CLS.CH.14.1	CLS	CH	14	1	1259	-36.9105	-71.477
2017	CLS.CH.14.1	CLS	CH	14	1	1249	-36.9107	-71.4771
2007	CLS.CH.14.2	CLS	CH	14	2	1238	-36.9171	-71.4829
2012	CLS.CH.14.2	CLS	CH	14	2	1251	-36.9105	-71.477
2017	CLS.CH.14.2	CLS	CH	14	2	1249	-36.9107	-71.4771
2007	CLS.CH.14.3	CLS	CH	14	3	1240	-36.9164	-71.4824
2012	CLS.CH.14.3	CLS	CH	14	3	1247	-36.9105	-71.477
2017	CLS.CH.14.3	CLS	CH	14	3	1249	-36.9107	-71.4771
2007	CLS.CH.15.1	CLS	CH	15	1	1290	-36.9176	-71.4528
2012	CLS.CH.15.1	CLS	CH	15	1	1277	-36.9175	-71.4526
2017	CLS.CH.15.1	CLS	CH	15	1	1305	-36.9177	-71.4525
2007	CLS.CH.15.2	CLS	CH	15	2	1290	-36.9174	-71.4532
2012	CLS.CH.15.2	CLS	CH	15	2	1282	-36.9175	-71.4526
2017	CLS.CH.15.2	CLS	CH	15	2	1305	-36.9177	-71.4525
2007	CLS.CH.15.3	CLS	CH	15	3	1285	-36.9168	-71.4537
2012	CLS.CH.15.3	CLS	CH	15	3	1287	-36.9175	-71.4526
2017	CLS.CH.15.3	CLS	CH	15	3	1305	-36.9177	-71.4525
2007	CLS.CH.16.1	CLS	CH	16	1	1360	-36.919	-71.4438
2012	CLS.CH.16.1	CLS	CH	16	1	1366	-36.9187	-71.4402
2017	CLS.CH.16.1	CLS	CH	16	1	1388	-36.9185	-71.4402
2007	CLS.CH.16.2	CLS	CH	16	2	1358	-36.919	-71.4441
2012	CLS.CH.16.2	CLS	CH	16	2	1379	-36.9187	-71.4402
2017	CLS.CH.16.2	CLS	CH	16	2	1388	-36.9185	-71.4402
2017	CLS.CH.16.3	CLS	CH	16	3	1388	-36.9185	-71.4402
2007	CLS.CH.17.1	CLS	CH	17	1	1450	-36.9267	-71.4362
2012	CLS.CH.17.1	CLS	CH	17	1	1440	-36.9173	-71.4297
2017	CLS.CH.17.1	CLS	CH	17	1	1449	-36.9172	-71.4299
2007	CLS.CH.17.2	CLS	CH	17	2	1448	-36.927	-71.4367
2012	CLS.CH.17.2	CLS	CH	17	2	1450	-36.9173	-71.4297
2017	CLS.CH.17.2	CLS	CH	17	2	1449	-36.9172	-71.4299
2007	CLS.CH.17.3	CLS	CH	17	3	1457	-36.9168	-71.4371
2012	CLS.CH.17.3	CLS	CH	17	3	1461	-36.9173	-71.4297
2017	CLS.CH.17.3	CLS	CH	17	3	1449	-36.9172	-71.4299
2007	CLS.CH.18.1	CLS	CH	18	1	1521	-36.9203	-71.4238
2012	CLS.CH.18.1	CLS	CH	18	1	1528	-36.9125	-71.4219
2017	CLS.CH.18.1	CLS	CH	18	1	1517	-36.9128	-71.4218
2007	CLS.CH.18.2	CLS	CH	18	2	1519	-36.9204	-71.4241
2012	CLS.CH.18.2	CLS	CH	18	2	1528	-36.9125	-71.4219
2017	CLS.CH.18.2	CLS	CH	18	2	1517	-36.9128	-71.4218
2007	CLS.CH.18.3	CLS	CH	18	3	1519	-36.9201	-71.4248
2012	CLS.CH.18.3	CLS	CH	18	3	1527	-36.9125	-71.4219
2017	CLS.CH.18.3	CLS	CH	18	3	1517	-36.9128	-71.4218
2007	CLS.CH.19.1	CLS	CH	19	1	1588	-36.9142	-71.4243
2012	CLS.CH.19.1	CLS	CH	19	1	1577	-36.9093	-71.4153
2017	CLS.CH.19.1	CLS	CH	19	1	1589	-36.9091	-71.4154
2007	CLS.CH.19.2	CLS	CH	19	2	1582	-36.9147	-71.4248
2012	CLS.CH.19.2	CLS	CH	19	2	1580	-36.9093	-71.4153
2017	CLS.CH.19.2	CLS	CH	19	2	1589	-36.9091	-71.4154
2017	CLS.CH.19.3	CLS	CH	19	3	1589	-36.9091	-71.4154
2007	CLS.CH.20.1	CLS	CH	20	1	1668	-36.9099	-71.4094
2012	CLS.CH.20.1	CLS	CH	20	1	1666	-36.9065	-71.4099
2017	CLS.CH.20.1	CLS	CH	20	1	1672	-36.9063	-71.4099
2007	CLS.CH.20.2	CLS	CH	20	2	1606	-36.91	-71.4156
2012	CLS.CH.20.2	CLS	CH	20	2	1668	-36.9065	-71.4099
2017	CLS.CH.20.2	CLS	CH	20	2	1672	-36.9063	-71.4099
2012	CLS.CH.20.3	CLS	CH	20	3	1686	-36.9065	-71.4099
2017	CLS.CH.20.3	CLS	CH	20	3	1672	-36.9063	-71.4099
2007	CLS.LA.01.1	CLS	LA	1	1	373	-37.4035	-72.2341
2012	CLS.LA.01.1	CLS	LA	1	1	378	-37.3837	-71.9009
2017	CLS.LA.01.1	CLS	LA	1	1	381	-37.3838	-71.9008
2007	CLS.LA.01.2	CLS	LA	1	2	373	-37.4035	-72.2341
2012	CLS.LA.01.2	CLS	LA	1	2	376	-37.3837	-71.9009
2017	CLS.LA.01.2	CLS	LA	1	2	381	-37.3838	-71.9008
2007	CLS.LA.01.3	CLS	LA	1	3	373	-37.4035	-72.2341
2012	CLS.LA.01.3	CLS	LA	1	3	377	-37.3837	-71.9009
2017	CLS.LA.01.3	CLS	LA	1	3	381	-37.3838	-71.9008
2007	CLS.LA.02.1	CLS	LA	2	1	435	-37.3557	-71.8235
2012	CLS.LA.02.1	CLS	LA	2	1	438	-37.3469	-71.8159
2017	CLS.LA.02.1	CLS	LA	2	1	443	-37.3468	-71.816
2007	CLS.LA.02.2	CLS	LA	2	2	435	-37.3557	-71.8235
2012	CLS.LA.02.2	CLS	LA	2	2	473	-37.3469	-71.8159
2017	CLS.LA.02.2	CLS	LA	2	2	443	-37.3468	-71.816
2007	CLS.LA.02.3	CLS	LA	2	3	435	-37.3557	-71.8235
2012	CLS.LA.02.3	CLS	LA	2	3	437	-37.3469	-71.8159
2017	CLS.LA.02.3	CLS	LA	2	3	443	-37.3468	-71.816
2007	CLS.LA.03.1	CLS	LA	3	1	485	-37.3386	-71.7606
2012	CLS.LA.03.1	CLS	LA	3	1	480	-37.3299	-71.7499
2017	CLS.LA.03.1	CLS	LA	3	1	487	-37.33	-71.75
2007	CLS.LA.03.2	CLS	LA	3	2	485	-37.3386	-71.7606
2012	CLS.LA.03.2	CLS	LA	3	2	480	-37.3299	-71.7499
2017	CLS.LA.03.2	CLS	LA	3	2	487	-37.33	-71.75
2007	CLS.LA.03.3	CLS	LA	3	3	485	-37.3386	-71.7606
2012	CLS.LA.03.3	CLS	LA	3	3	480	-37.3299	-71.7499
2017	CLS.LA.03.3	CLS	LA	3	3	487	-37.33	-71.75
2007	CLS.LA.04.1	CLS	LA	4	1	524	-37.333	-71.7
2012	CLS.LA.04.1	CLS	LA	4	1	522	-37.3263	-71.6934
2017	CLS.LA.04.1	CLS	LA	4	1	529	-37.3264	-71.6935
2007	CLS.LA.04.2	CLS	LA	4	2	524	-37.333	-71.7
2012	CLS.LA.04.2	CLS	LA	4	2	521	-37.3263	-71.6934
2017	CLS.LA.04.2	CLS	LA	4	2	529	-37.3264	-71.6935
2007	CLS.LA.04.3	CLS	LA	4	3	524	-37.333	-71.7
2012	CLS.LA.04.3	CLS	LA	4	3	521	-37.3263	-71.6934
2017	CLS.LA.04.3	CLS	LA	4	3	529	-37.3264	-71.6935
2007	CLS.LA.05.1	CLS	LA	5	1	595	-37.3438	-71.6355
2012	CLS.LA.05.1	CLS	LA	5	1	598	-37.3329	-71.6274
2017	CLS.LA.05.1	CLS	LA	5	1	598	-37.3331	-71.6274
2007	CLS.LA.05.2	CLS	LA	5	2	595	-37.3438	-71.6355
2012	CLS.LA.05.2	CLS	LA	5	2	598	-37.3329	-71.6274
2017	CLS.LA.05.2	CLS	LA	5	2	598	-37.3331	-71.6274
2007	CLS.LA.05.3	CLS	LA	5	3	595	-37.3438	-71.6355
2012	CLS.LA.05.3	CLS	LA	5	3	600	-37.3329	-71.6274
2017	CLS.LA.05.3	CLS	LA	5	3	598	-37.3331	-71.6274
2007	CLS.LA.06.1	CLS	LA	6	1	650	-37.346	-71.6078
2012	CLS.LA.06.1	CLS	LA	6	1	657	-37.3407	-71.5982
2017	CLS.LA.06.1	CLS	LA	6	1	653	-37.3409	-71.5982
2007	CLS.LA.06.2	CLS	LA	6	2	650	-37.346	-71.6078
2012	CLS.LA.06.2	CLS	LA	6	2	656	-37.3407	-71.5982
2017	CLS.LA.06.2	CLS	LA	6	2	653	-37.3409	-71.5982
2007	CLS.LA.06.3	CLS	LA	6	3	650	-37.346	-71.6078
2012	CLS.LA.06.3	CLS	LA	6	3	653	-37.3407	-71.5982
2017	CLS.LA.06.3	CLS	LA	6	3	653	-37.3409	-71.5982
2007	CLS.LA.07.1	CLS	LA	7	1	705	-37.3573	-71.5766
2012	CLS.LA.07.1	CLS	LA	7	1	710	-37.339	-71.5727
2017	CLS.LA.07.1	CLS	LA	7	1	707	-37.3478	-71.5729
2007	CLS.LA.07.2	CLS	LA	7	2	705	-37.3573	-71.5766
2012	CLS.LA.07.2	CLS	LA	7	2	709	-37.339	-71.5727
2017	CLS.LA.07.2	CLS	LA	7	2	707	-37.3478	-71.5729
2007	CLS.LA.07.3	CLS	LA	7	3	705	-37.3573	-71.5766
2012	CLS.LA.07.3	CLS	LA	7	3	711	-37.339	-71.5727
2017	CLS.LA.07.3	CLS	LA	7	3	707	-37.3478	-71.5729
2007	CLS.LA.08.1	CLS	LA	8	1	764	-37.3665	-71.5339
2012	CLS.LA.08.1	CLS	LA	8	1	761	-37.3594	-71.528
2017	CLS.LA.08.1	CLS	LA	8	1	768	-37.3596	-71.528
2007	CLS.LA.08.2	CLS	LA	8	2	764	-37.3665	-71.5339
2012	CLS.LA.08.2	CLS	LA	8	2	765	-37.3594	-71.528
2017	CLS.LA.08.2	CLS	LA	8	2	768	-37.3596	-71.528
2007	CLS.LA.08.3	CLS	LA	8	3	764	-37.3665	-71.5339
2012	CLS.LA.08.3	CLS	LA	8	3	766	-37.3594	-71.528
2017	CLS.LA.08.3	CLS	LA	8	3	768	-37.3596	-71.528
2007	CLS.LA.09.1	CLS	LA	9	1	810	-37.3675	-71.5032
2012	CLS.LA.09.1	CLS	LA	9	1	805	-37.3674	-71.5023
2017	CLS.LA.09.1	CLS	LA	9	1	807	-37.3672	-71.5022
2007	CLS.LA.09.2	CLS	LA	9	2	810	-37.3675	-71.5032
2012	CLS.LA.09.2	CLS	LA	9	2	806	-37.3674	-71.5023
2017	CLS.LA.09.2	CLS	LA	9	2	807	-37.3672	-71.5022
2007	CLS.LA.09.3	CLS	LA	9	3	810	-37.3675	-71.5032
2012	CLS.LA.09.3	CLS	LA	9	3	809	-37.3674	-71.5023
2017	CLS.LA.09.3	CLS	LA	9	3	807	-37.3672	-71.5022
2007	CLS.LA.10.1	CLS	LA	10	1	884	-37.3896	-71.4726
2012	CLS.LA.10.1	CLS	LA	10	1	879	-37.3869	-71.4705
2017	CLS.LA.10.1	CLS	LA	10	1	880	-37.3871	-71.4704
2007	CLS.LA.10.2	CLS	LA	10	2	884	-37.3896	-71.4726
2012	CLS.LA.10.2	CLS	LA	10	2	881	-37.3869	-71.4705
2017	CLS.LA.10.2	CLS	LA	10	2	880	-37.3871	-71.4704
2007	CLS.LA.10.3	CLS	LA	10	3	884	-37.3896	-71.4726
2012	CLS.LA.10.3	CLS	LA	10	3	875	-37.3869	-71.4705
2017	CLS.LA.10.3	CLS	LA	10	3	880	-37.3871	-71.4704
2007	CLS.LA.11.1	CLS	LA	11	1	919	-37.4037	-71.4624
2012	CLS.LA.11.1	CLS	LA	11	1	919	-37.3954	-71.4573
2017	CLS.LA.11.1	CLS	LA	11	1	918	-37.3972	-71.4574
2007	CLS.LA.11.2	CLS	LA	11	2	919	-37.4037	-71.4624
2012	CLS.LA.11.2	CLS	LA	11	2	919	-37.3954	-71.4573
2017	CLS.LA.11.2	CLS	LA	11	2	918	-37.3972	-71.4574
2007	CLS.LA.11.3	CLS	LA	11	3	919	-37.4037	-71.4624
2012	CLS.LA.11.3	CLS	LA	11	3	909	-37.3954	-71.4573
2017	CLS.LA.11.3	CLS	LA	11	3	918	-37.3972	-71.4574
2007	CLS.LA.12.1	CLS	LA	12	1	963	-37.4079	-71.4412
2012	CLS.LA.12.1	CLS	LA	12	1	960	-37.3979	-71.4384
2017	CLS.LA.12.1	CLS	LA	12	1	964	-37.3981	-71.4383
2007	CLS.LA.12.2	CLS	LA	12	2	963	-37.4079	-71.4412
2012	CLS.LA.12.2	CLS	LA	12	2	960	-37.3979	-71.4384
2017	CLS.LA.12.2	CLS	LA	12	2	964	-37.3981	-71.4383
2007	CLS.LA.12.3	CLS	LA	12	3	963	-37.4079	-71.4412
2012	CLS.LA.12.3	CLS	LA	12	3	960	-37.3979	-71.4384
2017	CLS.LA.12.3	CLS	LA	12	3	964	-37.3981	-71.4383
2007	CLS.LA.13.1	CLS	LA	13	1	1021	-37.4057	-71.4369
2012	CLS.LA.13.1	CLS	LA	13	1	1011	-37.3971	-71.4298
2017	CLS.LA.13.1	CLS	LA	13	1	1021	-37.3968	-71.4298
2007	CLS.LA.13.2	CLS	LA	13	2	1021	-37.4057	-71.4369
2012	CLS.LA.13.2	CLS	LA	13	2	1017	-37.3971	-71.4298
2017	CLS.LA.13.2	CLS	LA	13	2	1021	-37.3968	-71.4298
2007	CLS.LA.13.3	CLS	LA	13	3	1021	-37.4057	-71.4369
2012	CLS.LA.13.3	CLS	LA	13	3	1024	-37.3971	-71.4298
2017	CLS.LA.13.3	CLS	LA	13	3	1021	-37.3968	-71.4298
2007	CLS.LA.14.1	CLS	LA	14	1	1096	-37.4044	-71.4242
2012	CLS.LA.14.1	CLS	LA	14	1	1088	-37.3963	-71.4211
2017	CLS.LA.14.1	CLS	LA	14	1	1090	-37.396	-71.4212
2007	CLS.LA.14.2	CLS	LA	14	2	1096	-37.4044	-71.4242
2012	CLS.LA.14.2	CLS	LA	14	2	1093	-37.3963	-71.4211
2017	CLS.LA.14.2	CLS	LA	14	2	1090	-37.396	-71.4212
2007	CLS.LA.14.3	CLS	LA	14	3	1096	-37.4044	-71.4242
2012	CLS.LA.14.3	CLS	LA	14	3	1105	-37.3963	-71.4211
2017	CLS.LA.14.3	CLS	LA	14	3	1090	-37.396	-71.4212
2007	CLS.LA.15.1	CLS	LA	15	1	1152	-37.3996	-71.4108
2012	CLS.LA.15.1	CLS	LA	15	1	1145	-37.3933	-71.4066
2017	CLS.LA.15.1	CLS	LA	15	1	1146	-37.3931	-71.4064
2007	CLS.LA.15.2	CLS	LA	15	2	1152	-37.3996	-71.4108
2012	CLS.LA.15.2	CLS	LA	15	2	1147	-37.3933	-71.4066
2017	CLS.LA.15.2	CLS	LA	15	2	1146	-37.3931	-71.4064
2007	CLS.LA.15.3	CLS	LA	15	3	1152	-37.3996	-71.4108
2012	CLS.LA.15.3	CLS	LA	15	3	1156	-37.3933	-71.4066
2017	CLS.LA.15.3	CLS	LA	15	3	1146	-37.3931	-71.4064
2007	CLS.LA.16.1	CLS	LA	16	1	1207	-37.3903	-71.4078
2012	CLS.LA.16.1	CLS	LA	16	1	1213	-37.3894	-71.398
2017	CLS.LA.16.1	CLS	LA	16	1	1206	-37.3892	-71.3982
2007	CLS.LA.16.2	CLS	LA	16	2	1207	-37.3903	-71.4078
2012	CLS.LA.16.2	CLS	LA	16	2	1216	-37.3894	-71.398
2017	CLS.LA.16.2	CLS	LA	16	2	1206	-37.3892	-71.3982
2007	CLS.LA.16.3	CLS	LA	16	3	1207	-37.3903	-71.4078
2012	CLS.LA.16.3	CLS	LA	16	3	1221	-37.3894	-71.398
2017	CLS.LA.16.3	CLS	LA	16	3	1206	-37.3892	-71.3982
2007	CLS.LA.17.1	CLS	LA	17	1	1249	-37.3916	-71.3977
2012	CLS.LA.17.1	CLS	LA	17	1	1250	-37.3883	-71.3924
2017	CLS.LA.17.1	CLS	LA	17	1	1254	-37.3884	-71.3923
2007	CLS.LA.17.2	CLS	LA	17	2	1249	-37.3916	-71.3977
2012	CLS.LA.17.2	CLS	LA	17	2	1242	-37.3883	-71.3924
2017	CLS.LA.17.2	CLS	LA	17	2	1254	-37.3884	-71.3923
2007	CLS.LA.17.3	CLS	LA	17	3	1249	-37.3916	-71.3977
2012	CLS.LA.17.3	CLS	LA	17	3	1234	-37.3883	-71.3924
2017	CLS.LA.17.3	CLS	LA	17	3	1254	-37.3884	-71.3923
2007	CLS.LA.18.1	CLS	LA	18	1	1313	-37.3898	-71.3906
2012	CLS.LA.18.1	CLS	LA	18	1	1296	-37.387	-71.3879
2017	CLS.LA.18.1	CLS	LA	18	1	1313	-37.3898	-71.3906
2007	CLS.LA.18.2	CLS	LA	18	2	1313	-37.3898	-71.3906
2012	CLS.LA.18.2	CLS	LA	18	2	1301	-37.387	-71.3879
2017	CLS.LA.18.2	CLS	LA	18	2	1313	-37.3898	-71.3906
2007	CLS.LA.18.3	CLS	LA	18	3	1313	-37.3898	-71.3906
2012	CLS.LA.18.3	CLS	LA	18	3	1287	-37.387	-71.3879
2017	CLS.LA.18.3	CLS	LA	18	3	1313	-37.3898	-71.3906
2007	CLS.LA.19.1	CLS	LA	19	1	1360	-37.3855	-71.3925
2012	CLS.LA.19.1	CLS	LA	19	1	1358	-37.3845	-71.3825
2017	CLS.LA.19.1	CLS	LA	19	1	1360	-37.3855	-71.3925
2007	CLS.LA.19.2	CLS	LA	19	2	1360	-37.3855	-71.3925
2012	CLS.LA.19.2	CLS	LA	19	2	1349	-37.3845	-71.3825
2017	CLS.LA.19.2	CLS	LA	19	2	1360	-37.3855	-71.3925
2007	CLS.LA.19.3	CLS	LA	19	3	1360	-37.3855	-71.3925
2012	CLS.LA.19.3	CLS	LA	19	3	1339	-37.3845	-71.3825
2017	CLS.LA.19.3	CLS	LA	19	3	1360	-37.3855	-71.3925
2007	CLS.LA.20.1	CLS	LA	20	1	1415	-37.3782	-71.3612
2012	CLS.LA.20.1	CLS	LA	20	1	1414	-37.3735	-71.3571
2017	CLS.LA.20.1	CLS	LA	20	1	1425	-37.3782	-71.3612
2007	CLS.LA.20.2	CLS	LA	20	2	1415	-37.3782	-71.3612
2012	CLS.LA.20.2	CLS	LA	20	2	1414	-37.3735	-71.3571
2017	CLS.LA.20.2	CLS	LA	20	2	1425	-37.3782	-71.3612
2007	CLS.LA.20.3	CLS	LA	20	3	1415	-37.3782	-71.3612
2012	CLS.LA.20.3	CLS	LA	20	3	1401	-37.3735	-71.3571
2017	CLS.LA.20.3	CLS	LA	20	3	1425	-37.3782	-71.3612
2007	CLS.LQ.01.1	CLS	LQ	1	1	650	-38.4646	-71.7794
2012	CLS.LQ.01.1	CLS	LQ	1	1	650	-38.4644	-71.7793
2017	CLS.LQ.01.1	CLS	LQ	1	1	654	-38.4646	-71.7794
2007	CLS.LQ.01.2	CLS	LQ	1	2	650	-38.4646	-71.7794
2012	CLS.LQ.01.2	CLS	LQ	1	2	652	-38.4644	-71.7793
2017	CLS.LQ.01.2	CLS	LQ	1	2	654	-38.4646	-71.7794
2007	CLS.LQ.01.3	CLS	LQ	1	3	650	-38.4646	-71.7794
2012	CLS.LQ.01.3	CLS	LQ	1	3	653	-38.4644	-71.7793
2017	CLS.LQ.01.3	CLS	LQ	1	3	654	-38.4646	-71.7794
2007	CLS.LQ.02.1	CLS	LQ	2	1	700	-38.4625	-71.7501
2012	CLS.LQ.02.1	CLS	LQ	2	1	704	-38.4627	-71.75
2017	CLS.LQ.02.1	CLS	LQ	2	1	717	-38.4625	-71.7501
2007	CLS.LQ.02.2	CLS	LQ	2	2	700	-38.4625	-71.7501
2012	CLS.LQ.02.2	CLS	LQ	2	2	707	-38.4627	-71.75
2017	CLS.LQ.02.2	CLS	LQ	2	2	717	-38.4625	-71.7501
2007	CLS.LQ.02.3	CLS	LQ	2	3	700	-38.4625	-71.7501
2012	CLS.LQ.02.3	CLS	LQ	2	3	708	-38.4627	-71.75
2017	CLS.LQ.02.3	CLS	LQ	2	3	717	-38.4625	-71.7501
2007	CLS.LQ.03.1	CLS	LQ	3	1	750	-38.4607	-71.7119
2012	CLS.LQ.03.1	CLS	LQ	3	1	718	-38.4605	-71.7119
2017	CLS.LQ.03.1	CLS	LQ	3	1	722	-38.4607	-71.7119
2007	CLS.LQ.03.2	CLS	LQ	3	2	750	-38.4607	-71.7119
2012	CLS.LQ.03.2	CLS	LQ	3	2	724	-38.4605	-71.7119
2017	CLS.LQ.03.2	CLS	LQ	3	2	722	-38.4607	-71.7119
2007	CLS.LQ.03.3	CLS	LQ	3	3	750	-38.4607	-71.7119
2012	CLS.LQ.03.3	CLS	LQ	3	3	735	-38.4605	-71.7119
2017	CLS.LQ.03.3	CLS	LQ	3	3	722	-38.4607	-71.7119
2007	CLS.LQ.04.1	CLS	LQ	4	1	800	-38.4738	-71.6809
2012	CLS.LQ.04.1	CLS	LQ	4	1	798	-38.474	-71.6808
2017	CLS.LQ.04.1	CLS	LQ	4	1	812	-38.4738	-71.6809
2007	CLS.LQ.04.2	CLS	LQ	4	2	800	-38.4738	-71.6809
2012	CLS.LQ.04.2	CLS	LQ	4	2	798	-38.474	-71.6808
2017	CLS.LQ.04.2	CLS	LQ	4	2	812	-38.4738	-71.6809
2007	CLS.LQ.04.3	CLS	LQ	4	3	800	-38.4738	-71.6809
2012	CLS.LQ.04.3	CLS	LQ	4	3	797	-38.474	-71.6808
2017	CLS.LQ.04.3	CLS	LQ	4	3	812	-38.4738	-71.6809
2007	CLS.LQ.05.1	CLS	LQ	5	1	850	-38.4692	-71.6683
2012	CLS.LQ.05.1	CLS	LQ	5	1	838	-38.469	-71.6684
2017	CLS.LQ.05.1	CLS	LQ	5	1	846	-38.4692	-71.6683
2007	CLS.LQ.05.2	CLS	LQ	5	2	850	-38.4692	-71.6683
2012	CLS.LQ.05.2	CLS	LQ	5	2	841	-38.469	-71.6684
2017	CLS.LQ.05.2	CLS	LQ	5	2	846	-38.4692	-71.6683
2007	CLS.LQ.05.3	CLS	LQ	5	3	850	-38.4692	-71.6683
2012	CLS.LQ.05.3	CLS	LQ	5	3	845	-38.469	-71.6684
2017	CLS.LQ.05.3	CLS	LQ	5	3	846	-38.4692	-71.6683
2007	CLS.LQ.06.1	CLS	LQ	6	1	900	-38.4646	-71.637
2012	CLS.LQ.06.1	CLS	LQ	6	1	899	-38.4648	-71.6369
2017	CLS.LQ.06.1	CLS	LQ	6	1	903	-38.4646	-71.637
2007	CLS.LQ.06.2	CLS	LQ	6	2	900	-38.4646	-71.637
2012	CLS.LQ.06.2	CLS	LQ	6	2	898	-38.4648	-71.6369
2017	CLS.LQ.06.2	CLS	LQ	6	2	903	-38.4646	-71.637
2007	CLS.LQ.06.3	CLS	LQ	6	3	900	-38.4646	-71.637
2012	CLS.LQ.06.3	CLS	LQ	6	3	896	-38.4648	-71.6369
2017	CLS.LQ.06.3	CLS	LQ	6	3	903	-38.4646	-71.637
2007	CLS.LQ.07.1	CLS	LQ	7	1	950	-38.4687	-71.5882
2012	CLS.LQ.07.1	CLS	LQ	7	1	926	-38.4685	-71.5881
2017	CLS.LQ.07.1	CLS	LQ	7	1	937	-38.4687	-71.5882
2007	CLS.LQ.07.2	CLS	LQ	7	2	950	-38.4687	-71.5882
2012	CLS.LQ.07.2	CLS	LQ	7	2	925	-38.4685	-71.5881
2017	CLS.LQ.07.2	CLS	LQ	7	2	937	-38.4687	-71.5882
2007	CLS.LQ.07.3	CLS	LQ	7	3	950	-38.4687	-71.5882
2012	CLS.LQ.07.3	CLS	LQ	7	3	932	-38.4685	-71.5881
2017	CLS.LQ.07.3	CLS	LQ	7	3	937	-38.4687	-71.5882
2007	CLS.LQ.08.1	CLS	LQ	8	1	1000	-38.4769	-71.543
2012	CLS.LQ.08.1	CLS	LQ	8	1	967	-38.4772	-71.543
2017	CLS.LQ.08.1	CLS	LQ	8	1	978	-38.4769	-71.543
2007	CLS.LQ.08.2	CLS	LQ	8	2	1000	-38.4769	-71.543
2012	CLS.LQ.08.2	CLS	LQ	8	2	966	-38.4772	-71.543
2017	CLS.LQ.08.2	CLS	LQ	8	2	978	-38.4769	-71.543
2007	CLS.LQ.08.3	CLS	LQ	8	3	1000	-38.4769	-71.543
2012	CLS.LQ.08.3	CLS	LQ	8	3	968	-38.4772	-71.543
2017	CLS.LQ.08.3	CLS	LQ	8	3	978	-38.4769	-71.543
2007	CLS.LQ.09.1	CLS	LQ	9	1	1050	-38.4704	-71.5243
2012	CLS.LQ.09.1	CLS	LQ	9	1	1028	-38.4702	-71.5246
2017	CLS.LQ.09.1	CLS	LQ	9	1	1041	-38.4704	-71.5243
2007	CLS.LQ.09.2	CLS	LQ	9	2	1050	-38.4704	-71.5243
2012	CLS.LQ.09.2	CLS	LQ	9	2	1031	-38.4702	-71.5246
2017	CLS.LQ.09.2	CLS	LQ	9	2	1041	-38.4704	-71.5243
2007	CLS.LQ.09.3	CLS	LQ	9	3	1050	-38.4704	-71.5243
2012	CLS.LQ.09.3	CLS	LQ	9	3	1029	-38.4702	-71.5246
2017	CLS.LQ.09.3	CLS	LQ	9	3	1041	-38.4704	-71.5243
2007	CLS.LQ.10.1	CLS	LQ	10	1	1100	-38.4624	-71.5174
2012	CLS.LQ.10.1	CLS	LQ	10	1	1085	-38.4624	-71.5175
2017	CLS.LQ.10.1	CLS	LQ	10	1	1103	-38.4624	-71.5174
2007	CLS.LQ.10.2	CLS	LQ	10	2	1100	-38.4624	-71.5174
2012	CLS.LQ.10.2	CLS	LQ	10	2	1093	-38.4624	-71.5175
2017	CLS.LQ.10.2	CLS	LQ	10	2	1103	-38.4624	-71.5174
2007	CLS.LQ.10.3	CLS	LQ	10	3	1100	-38.4624	-71.5174
2012	CLS.LQ.10.3	CLS	LQ	10	3	1093	-38.4624	-71.5175
2017	CLS.LQ.10.3	CLS	LQ	10	3	1103	-38.4624	-71.5174
2007	CLS.LQ.11.1	CLS	LQ	11	1	1150	-38.4538	-71.5165
2012	CLS.LQ.11.1	CLS	LQ	11	1	1140	-38.4545	-71.5163
2017	CLS.LQ.11.1	CLS	LQ	11	1	1156	-38.4538	-71.5165
2007	CLS.LQ.11.2	CLS	LQ	11	2	1150	-38.4538	-71.5165
2012	CLS.LQ.11.2	CLS	LQ	11	2	1140	-38.4545	-71.5163
2017	CLS.LQ.11.2	CLS	LQ	11	2	1156	-38.4538	-71.5165
2007	CLS.LQ.11.3	CLS	LQ	11	3	1150	-38.4538	-71.5165
2012	CLS.LQ.11.3	CLS	LQ	11	3	1140	-38.4545	-71.5163
2017	CLS.LQ.11.3	CLS	LQ	11	3	1156	-38.4538	-71.5165
2007	CLS.LQ.12.1	CLS	LQ	12	1	1200	-38.4416	-71.5124
2012	CLS.LQ.12.1	CLS	LQ	12	1	1191	-38.4417	-71.5123
2017	CLS.LQ.12.1	CLS	LQ	12	1	1197	-38.4416	-71.5124
2007	CLS.LQ.12.2	CLS	LQ	12	2	1200	-38.4416	-71.5124
2012	CLS.LQ.12.2	CLS	LQ	12	2	1191	-38.4417	-71.5123
2017	CLS.LQ.12.2	CLS	LQ	12	2	1197	-38.4416	-71.5124
2007	CLS.LQ.12.3	CLS	LQ	12	3	1200	-38.4416	-71.5124
2012	CLS.LQ.12.3	CLS	LQ	12	3	1193	-38.4417	-71.5123
2017	CLS.LQ.12.3	CLS	LQ	12	3	1197	-38.4416	-71.5124
2007	CLS.LQ.13.1	CLS	LQ	13	1	1250	-38.4372	-71.5085
2012	CLS.LQ.13.1	CLS	LQ	13	1	1226	-38.437	-71.5087
2017	CLS.LQ.13.1	CLS	LQ	13	1	1232	-38.4372	-71.5085
2007	CLS.LQ.13.2	CLS	LQ	13	2	1250	-38.4372	-71.5085
2012	CLS.LQ.13.2	CLS	LQ	13	2	1219	-38.437	-71.5087
2017	CLS.LQ.13.2	CLS	LQ	13	2	1232	-38.4372	-71.5085
2007	CLS.LQ.13.3	CLS	LQ	13	3	1250	-38.4372	-71.5085
2012	CLS.LQ.13.3	CLS	LQ	13	3	1203	-38.437	-71.5087
2017	CLS.LQ.13.3	CLS	LQ	13	3	1232	-38.4372	-71.5085
2007	CLS.LQ.14.1	CLS	LQ	14	1	1300	-38.436	-71.5031
2012	CLS.LQ.14.1	CLS	LQ	14	1	1297	-38.4358	-71.5031
2017	CLS.LQ.14.1	CLS	LQ	14	1	1306	-38.436	-71.5031
2007	CLS.LQ.14.2	CLS	LQ	14	2	1300	-38.436	-71.5031
2012	CLS.LQ.14.2	CLS	LQ	14	2	1294	-38.4358	-71.5031
2017	CLS.LQ.14.2	CLS	LQ	14	2	1306	-38.436	-71.5031
2007	CLS.LQ.14.3	CLS	LQ	14	3	1300	-38.436	-71.5031
2012	CLS.LQ.14.3	CLS	LQ	14	3	1272	-38.4358	-71.5031
2017	CLS.LQ.14.3	CLS	LQ	14	3	1306	-38.436	-71.5031
2007	CLS.LQ.15.1	CLS	LQ	15	1	1350	-38.4382	-71.5033
2012	CLS.LQ.15.1	CLS	LQ	15	1	1347	-38.438	-71.5032
2017	CLS.LQ.15.1	CLS	LQ	15	1	1329	-38.4382	-71.5033
2007	CLS.LQ.15.2	CLS	LQ	15	2	1350	-38.4382	-71.5033
2012	CLS.LQ.15.2	CLS	LQ	15	2	1350	-38.438	-71.5032
2017	CLS.LQ.15.2	CLS	LQ	15	2	1329	-38.4382	-71.5033
2007	CLS.LQ.15.3	CLS	LQ	15	3	1350	-38.4382	-71.5033
2012	CLS.LQ.15.3	CLS	LQ	15	3	1341	-38.438	-71.5032
2017	CLS.LQ.15.3	CLS	LQ	15	3	1329	-38.4382	-71.5033
2007	CLS.LQ.16.1	CLS	LQ	16	1	1400	-38.4458	-71.4958
2012	CLS.LQ.16.1	CLS	LQ	16	1	1390	-38.4383	-71.4957
2017	CLS.LQ.16.1	CLS	LQ	16	1	1399	-38.4458	-71.4958
2007	CLS.LQ.16.2	CLS	LQ	16	2	1400	-38.4458	-71.4958
2012	CLS.LQ.16.2	CLS	LQ	16	2	1396	-38.4383	-71.4957
2017	CLS.LQ.16.2	CLS	LQ	16	2	1399	-38.4458	-71.4958
2007	CLS.LQ.16.3	CLS	LQ	16	3	1400	-38.4458	-71.4958
2012	CLS.LQ.16.3	CLS	LQ	16	3	1400	-38.4383	-71.4957
2017	CLS.LQ.16.3	CLS	LQ	16	3	1399	-38.4458	-71.4958
2007	CLS.LQ.17.1	CLS	LQ	17	1	1450	-38.4365	-71.4922
2012	CLS.LQ.17.1	CLS	LQ	17	1	1460	-38.4369	-71.4922
2017	CLS.LQ.17.1	CLS	LQ	17	1	1465	-38.4365	-71.4922
2007	CLS.LQ.17.2	CLS	LQ	17	2	1450	-38.4365	-71.4922
2012	CLS.LQ.17.2	CLS	LQ	17	2	1472	-38.4369	-71.4922
2017	CLS.LQ.17.2	CLS	LQ	17	2	1465	-38.4365	-71.4922
2007	CLS.LQ.17.3	CLS	LQ	17	3	1450	-38.4365	-71.4922
2012	CLS.LQ.17.3	CLS	LQ	17	3	1479	-38.4369	-71.4922
2017	CLS.LQ.17.3	CLS	LQ	17	3	1465	-38.4365	-71.4922
2007	CLS.LQ.18.1	CLS	LQ	18	1	1500	-38.4346	-71.4911
2012	CLS.LQ.18.1	CLS	LQ	18	1	1502	-38.4344	-71.4913
2017	CLS.LQ.18.1	CLS	LQ	18	1	1503	-38.4346	-71.4911
2007	CLS.LQ.18.2	CLS	LQ	18	2	1500	-38.4346	-71.4911
2012	CLS.LQ.18.2	CLS	LQ	18	2	1500	-38.4344	-71.4913
2017	CLS.LQ.18.2	CLS	LQ	18	2	1503	-38.4346	-71.4911
2007	CLS.LQ.18.3	CLS	LQ	18	3	1500	-38.4346	-71.4911
2012	CLS.LQ.18.3	CLS	LQ	18	3	1480	-38.4344	-71.4913
2017	CLS.LQ.18.3	CLS	LQ	18	3	1503	-38.4346	-71.4911
2007	CLS.LQ.19.1	CLS	LQ	19	1	1563	-38.4347	-71.4883
2012	CLS.LQ.19.1	CLS	LQ	19	1	1594	-38.4349	-71.4882
2017	CLS.LQ.19.1	CLS	LQ	19	1	1579	-38.4347	-71.4883
2007	CLS.LQ.19.2	CLS	LQ	19	2	1563	-38.4347	-71.4883
2012	CLS.LQ.19.2	CLS	LQ	19	2	1594	-38.4349	-71.4882
2017	CLS.LQ.19.2	CLS	LQ	19	2	1579	-38.4347	-71.4883
2007	CLS.LQ.19.3	CLS	LQ	19	3	1563	-38.4347	-71.4883
2012	CLS.LQ.19.3	CLS	LQ	19	3	1603	-38.4349	-71.4882
2017	CLS.LQ.19.3	CLS	LQ	19	3	1579	-38.4347	-71.4883
2007	CLS.LQ.20.1	CLS	LQ	20	1	1604	-38.4308	-71.4682
2012	CLS.LQ.20.1	CLS	LQ	20	1	1645	-38.4309	-71.4685
2017	CLS.LQ.20.1	CLS	LQ	20	1	1647	-38.4308	-71.4682
2007	CLS.LQ.20.2	CLS	LQ	20	2	1604	-38.4308	-71.4682
2012	CLS.LQ.20.2	CLS	LQ	20	2	1657	-38.4309	-71.4685
2017	CLS.LQ.20.2	CLS	LQ	20	2	1647	-38.4308	-71.4682
2007	CLS.LQ.20.3	CLS	LQ	20	3	1604	-38.4308	-71.4682
2012	CLS.LQ.20.3	CLS	LQ	20	3	1665	-38.4309	-71.4685
2017	CLS.LQ.20.3	CLS	LQ	20	3	1647	-38.4308	-71.4682
2008	ESP.EM.01.1	ESP	EM	1	1	5	28.0384	-16.5483
2018	ESP.EM.01.1A	ESP	EM	1	1A	24	28.0407	-16.5485
2008	ESP.EM.01.2	ESP	EM	1	2	5	28.0384	-16.5483
2008	ESP.EM.01.3	ESP	EM	1	3	5	28.0384	-16.5483
2018	ESP.EM.01.3A	ESP	EM	1	3A	24	28.0406	-16.549
2008	ESP.EM.02.1	ESP	EM	2	1	130	28.068	-16.5543
2018	ESP.EM.02.1	ESP	EM	2	1	152	28.0681	-16.5541
2008	ESP.EM.02.2	ESP	EM	2	2	130	28.068	-16.5543
2008	ESP.EM.02.3	ESP	EM	2	3	130	28.068	-16.5543
2018	ESP.EM.02.3	ESP	EM	2	3	157	28.0685	-16.5544
2008	ESP.EM.03.1	ESP	EM	3	1	285	28.0846	-16.5655
2018	ESP.EM.03.1	ESP	EM	3	1	294	28.0844	-16.566
2008	ESP.EM.03.2	ESP	EM	3	2	285	28.0846	-16.5655
2008	ESP.EM.03.3	ESP	EM	3	3	285	28.0846	-16.5655
2018	ESP.EM.03.3	ESP	EM	3	3	288	28.084	-16.5659
2008	ESP.EM.04.1	ESP	EM	4	1	310	28.0907	-16.5682
2018	ESP.EM.04.1	ESP	EM	4	1	362	28.0907	-16.5681
2008	ESP.EM.04.2	ESP	EM	4	2	310	28.0907	-16.5682
2008	ESP.EM.04.3	ESP	EM	4	3	310	28.0907	-16.5682
2018	ESP.EM.04.3	ESP	EM	4	3	361	28.0904	-16.5685
2008	ESP.EM.05.1	ESP	EM	5	1	405	28.0971	-16.5759
2018	ESP.EM.05.1	ESP	EM	5	1	465	28.0971	-16.5758
2008	ESP.EM.05.2	ESP	EM	5	2	405	28.0971	-16.5759
2008	ESP.EM.05.3	ESP	EM	5	3	405	28.0971	-16.5759
2018	ESP.EM.05.3	ESP	EM	5	3	465	28.0974	-16.5755
2008	ESP.EM.06.1	ESP	EM	6	1	530	28.1109	-16.5786
2018	ESP.EM.06.1	ESP	EM	6	1	578	28.1109	-16.5786
2008	ESP.EM.06.2	ESP	EM	6	2	530	28.1109	-16.5786
2008	ESP.EM.06.3	ESP	EM	6	3	530	28.1109	-16.5786
2018	ESP.EM.06.3	ESP	EM	6	3	575	28.1108	-16.5782
2008	ESP.EM.07.1	ESP	EM	7	1	705	28.1176	-16.587
2018	ESP.EM.07.1	ESP	EM	7	1	745	28.1176	-16.587
2008	ESP.EM.07.2	ESP	EM	7	2	710	28.1176	-16.587
2008	ESP.EM.07.3	ESP	EM	7	3	715	28.1176	-16.587
2018	ESP.EM.07.3	ESP	EM	7	3	755	28.1179	-16.5871
2008	ESP.EM.08.1	ESP	EM	8	1	820	28.1306	-16.5997
2018	ESP.EM.08.1	ESP	EM	8	1	872	28.1307	-16.5998
2008	ESP.EM.08.2	ESP	EM	8	2	825	28.1306	-16.5997
2008	ESP.EM.08.3	ESP	EM	8	3	830	28.1306	-16.5997
2018	ESP.EM.08.3	ESP	EM	8	3	872	28.1304	-16.5999
2008	ESP.EM.11.1	ESP	EM	11	1	1140	28.6808	-16.6285
2018	ESP.EM.11.1A	ESP	EM	11	1A	1280	28.1482	-16.6263
2008	ESP.EM.11.2	ESP	EM	11	2	1140	28.6808	-16.6285
2008	ESP.EM.11.3	ESP	EM	11	3	1140	28.6808	-16.6285
2008	ESP.EM.13.1	ESP	EM	13	1	1605	28.1774	-16.6434
2018	ESP.EM.13.1	ESP	EM	13	1	1739	28.1776	-16.6437
2008	ESP.EM.13.2	ESP	EM	13	2	1605	28.1774	-16.6434
2008	ESP.EM.13.3	ESP	EM	13	3	1605	28.1774	-16.6434
2008	ESP.EM.14.1	ESP	EM	14	1	1700	28.1742	-16.647
2018	ESP.EM.14.1	ESP	EM	14	1	1835	28.174	-16.647
2008	ESP.EM.14.2	ESP	EM	14	2	1700	28.1742	-16.647
2008	ESP.EM.14.3	ESP	EM	14	3	1700	28.1742	-16.647
2018	ESP.EM.14.3	ESP	EM	14	3	1826	28.1737	-16.6473
2008	ESP.EM.15.1	ESP	EM	15	1	1800	28.1779	-16.6565
2018	ESP.EM.15.1	ESP	EM	15	1	1952	28.1778	-16.6561
2008	ESP.EM.15.2	ESP	EM	15	2	1800	28.1779	-16.6565
2008	ESP.EM.15.3	ESP	EM	15	3	1800	28.1779	-16.6565
2018	ESP.EM.15.3	ESP	EM	15	3	1961	28.1781	-16.656
2008	ESP.EM.16.1	ESP	EM	16	1	1900	28.1879	-16.6569
2018	ESP.EM.16.1	ESP	EM	16	1	2033	28.188	-16.6569
2008	ESP.EM.16.2	ESP	EM	16	2	1900	28.1879	-16.6569
2008	ESP.EM.16.3	ESP	EM	16	3	1900	28.1879	-16.6569
2018	ESP.EM.16.3	ESP	EM	16	3	2023	28.1879	-16.6574
2008	ESP.EM.17.1	ESP	EM	17	1	2000	28.2109	-16.6371
2018	ESP.EM.17.1	ESP	EM	17	1	2024	28.2109	-16.6372
2008	ESP.EM.17.2	ESP	EM	17	2	2000	28.2109	-16.6371
2008	ESP.EM.17.3	ESP	EM	17	3	2000	28.2109	-16.6371
2018	ESP.EM.17.3	ESP	EM	17	3	2025	28.2114	-16.6373
2008	ESP.EM.18.1	ESP	EM	18	1	2100	28.2319	-16.6293
2018	ESP.EM.18.1	ESP	EM	18	1	2184	28.2316	-16.6293
2008	ESP.EM.18.2	ESP	EM	18	2	2100	28.2319	-16.6293
2008	ESP.EM.18.3	ESP	EM	18	3	2100	28.2319	-16.6293
2018	ESP.EM.18.3	ESP	EM	18	3	2183	28.2316	-16.6288
2008	ESP.EM.19.1	ESP	EM	19	1	2200	28.2525	-16.6187
2018	ESP.EM.19.1	ESP	EM	19	1	2310	28.2547	-16.6219
2008	ESP.EM.19.2	ESP	EM	19	2	2200	28.2525	-16.6187
2008	ESP.EM.19.3	ESP	EM	19	3	2200	28.2525	-16.6187
2018	ESP.EM.19.3	ESP	EM	19	3	2310	28.2543	-16.6217
2008	ESP.EM.20.1	ESP	EM	20	1	2250	28.2592	-16.6086
2018	ESP.EM.20.1A	ESP	EM	20	1A	2377	28.2585	-16.6098
2008	ESP.EM.20.2	ESP	EM	20	2	2250	28.2592	-16.6086
2018	ESP.EM.20.3A	ESP	EM	20	3A	2361	28.2582	-16.6096
2008	ESP.PG.01.1	ESP	PG	1	1	55	28.303	-16.3809
2018	ESP.PG.01.1	ESP	PG	1	1	62	28.3032	-16.3811
2008	ESP.PG.01.2	ESP	PG	1	2	55	28.303	-16.3809
2008	ESP.PG.01.3	ESP	PG	1	3	55	28.303	-16.3809
2018	ESP.PG.01.3	ESP	PG	1	3	71	28.3035	-16.3807
2008	ESP.PG.02.1	ESP	PG	2	1	150	28.3105	-16.394
2018	ESP.PG.02.1	ESP	PG	2	1	131	28.3106	-16.3951
2008	ESP.PG.02.2	ESP	PG	2	2	150	28.3105	-16.394
2008	ESP.PG.02.3	ESP	PG	2	3	150	28.3105	-16.394
2018	ESP.PG.02.3	ESP	PG	2	3	171	28.3111	-16.3951
2008	ESP.PG.03.1	ESP	PG	3	1	340	28.3295	-16.4128
2018	ESP.PG.03.1	ESP	PG	3	1	348	28.3298	-16.4128
2008	ESP.PG.03.2	ESP	PG	3	2	340	28.3295	-16.4128
2008	ESP.PG.03.3	ESP	PG	3	3	340	28.3295	-16.4128
2018	ESP.PG.03.3	ESP	PG	3	3	358	28.3297	-16.4124
2008	ESP.PG.04.1	ESP	PG	4	1	510	28.3517	-16.4148
2018	ESP.PG.04.1	ESP	PG	4	1	525	28.3518	-16.4146
2008	ESP.PG.04.2	ESP	PG	4	2	510	28.3517	-16.4148
2008	ESP.PG.04.3	ESP	PG	4	3	510	28.3517	-16.4148
2018	ESP.PG.04.3	ESP	PG	4	3	543	28.3521	-16.4149
2008	ESP.PG.05.1	ESP	PG	5	1	670	28.3534	-16.4252
2018	ESP.PG.05.1	ESP	PG	5	1	713	28.3533	-16.4255
2008	ESP.PG.05.2	ESP	PG	5	2	670	28.3534	-16.4252
2008	ESP.PG.05.3	ESP	PG	5	3	670	28.3534	-16.4252
2018	ESP.PG.05.3	ESP	PG	5	3	714	28.353	-16.4252
2008	ESP.PG.06.1	ESP	PG	6	1	755	28.3555	-16.427
2018	ESP.PG.06.1	ESP	PG	6	1	800	28.3577	-16.4268
2008	ESP.PG.06.2	ESP	PG	6	2	755	28.3555	-16.427
2008	ESP.PG.06.3	ESP	PG	6	3	755	28.3555	-16.427
2018	ESP.PG.06.3	ESP	PG	6	3	801	28.3574	-16.4265
2008	ESP.PG.07.1	ESP	PG	7	1	875	28.3572	-16.4333
2018	ESP.PG.07.1	ESP	PG	7	1	917	28.357	-16.4335
2008	ESP.PG.07.2	ESP	PG	7	2	875	28.3572	-16.4333
2008	ESP.PG.07.3	ESP	PG	7	3	875	28.3572	-16.4333
2018	ESP.PG.07.3	ESP	PG	7	3	938	28.3574	-16.4335
2008	ESP.PG.08.1	ESP	PG	8	1	950	28.3603	-16.432
2018	ESP.PG.08.1	ESP	PG	8	1	978	28.3606	-16.4317
2008	ESP.PG.08.2	ESP	PG	8	2	950	28.3603	-16.432
2008	ESP.PG.08.3	ESP	PG	8	3	950	28.3603	-16.432
2018	ESP.PG.08.3	ESP	PG	8	3	941	28.3605	-16.4312
2008	ESP.PG.09.1	ESP	PG	9	1	1025	28.3671	-16.4297
2018	ESP.PG.09.1	ESP	PG	9	1	1046	28.3671	-16.4298
2008	ESP.PG.09.2	ESP	PG	9	2	1025	28.3671	-16.4297
2008	ESP.PG.09.3	ESP	PG	9	3	1025	28.3671	-16.4297
2018	ESP.PG.09.3	ESP	PG	9	3	1023	28.3668	-16.4296
2008	ESP.PG.10.1	ESP	PG	10	1	1165	28.3784	-16.4247
2018	ESP.PG.10.1	ESP	PG	10	1	1183	28.3788	-16.4246
2008	ESP.PG.10.2	ESP	PG	10	2	1165	28.3784	-16.4247
2008	ESP.PG.10.3	ESP	PG	10	3	1165	28.3784	-16.4247
2018	ESP.PG.10.3	ESP	PG	10	3	1168	28.3788	-16.4242
2008	ESP.PG.11.1	ESP	PG	11	1	1350	28.3833	-16.4283
2018	ESP.PG.11.1	ESP	PG	11	1	1338	28.3833	-16.4283
2008	ESP.PG.11.2	ESP	PG	11	2	1350	28.3833	-16.4283
2008	ESP.PG.11.3	ESP	PG	11	3	1350	28.3833	-16.4283
2018	ESP.PG.11.3	ESP	PG	11	3	1348	28.383	-16.4279
2008	ESP.PG.12.1	ESP	PG	12	1	1425	28.3808	-16.5352
2018	ESP.PG.12.1	ESP	PG	12	1	1444	28.381	-16.4332
2008	ESP.PG.12.2	ESP	PG	12	2	1425	28.3808	-16.5352
2008	ESP.PG.12.3	ESP	PG	12	3	1425	28.3808	-16.5352
2018	ESP.PG.12.3	ESP	PG	12	3	1454	28.3811	-16.4337
2008	ESP.PG.13.1	ESP	PG	13	1	1580	28.3737	-16.4461
2018	ESP.PG.13.1	ESP	PG	13	1	1525	28.379	-16.4407
2008	ESP.PG.13.2	ESP	PG	13	2	1580	28.3737	-16.4461
2008	ESP.PG.13.3	ESP	PG	13	3	1580	28.3737	-16.4461
2018	ESP.PG.13.3	ESP	PG	13	3	1501	28.3788	-16.4403
2008	ESP.PG.14.1	ESP	PG	14	1	1635	28.3842	-16.4494
2018	ESP.PG.14.1	ESP	PG	14	1	1653	28.3838	-16.4493
2008	ESP.PG.14.2	ESP	PG	14	2	1635	28.3842	-16.4494
2008	ESP.PG.14.3	ESP	PG	14	3	1635	28.3842	-16.4494
2018	ESP.PG.14.3	ESP	PG	14	3	1675	28.3838	-16.4498
2008	ESP.PG.15.1	ESP	PG	15	1	1735	28.385	-16.4559
2018	ESP.PG.15.1	ESP	PG	15	1	1738	28.385	-16.4559
2008	ESP.PG.15.2	ESP	PG	15	2	1735	28.385	-16.4559
2008	ESP.PG.15.3	ESP	PG	15	3	1735	28.385	-16.4559
2018	ESP.PG.15.3	ESP	PG	15	3	1748	28.3847	-16.4556
2008	ESP.PG.17.1	ESP	PG	17	1	1925	28.3624	-16.466
2018	ESP.PG.17.1	ESP	PG	17	1	1957	28.3623	-16.4661
2008	ESP.PG.17.2	ESP	PG	17	2	1925	28.3624	-16.466
2008	ESP.PG.17.3	ESP	PG	17	3	1925	28.3624	-16.466
2018	ESP.PG.17.3	ESP	PG	17	3	1966	28.3618	-16.4658
2008	ESP.PG.18.1	ESP	PG	18	1	2025	28.3374	-16.4882
2018	ESP.PG.18.1	ESP	PG	18	1	2076	28.3374	-16.4885
2008	ESP.PG.18.2	ESP	PG	18	2	2025	28.3374	-16.4882
2008	ESP.PG.18.3	ESP	PG	18	3	2025	28.3374	-16.4882
2018	ESP.PG.18.3	ESP	PG	18	3	2096	28.3369	-16.4885
2008	ESP.PG.19.1	ESP	PG	19	1	2100	28.3348	-16.4894
2018	ESP.PG.19.1	ESP	PG	19	1	2143	28.335	-16.4895
2008	ESP.PG.19.2	ESP	PG	19	2	2100	28.3348	-16.4894
2008	ESP.PG.19.3	ESP	PG	19	3	2100	28.3348	-16.4894
2018	ESP.PG.19.3	ESP	PG	19	3	2144	28.3352	-16.4891
2008	ESP.PG.20.1	ESP	PG	20	1	2245	28.3031	-16.5172
2018	ESP.PG.20.1	ESP	PG	20	1	2296	28.3031	-16.5175
2008	ESP.PG.20.2	ESP	PG	20	2	2245	28.3031	-16.5172
2008	ESP.PG.20.3	ESP	PG	20	3	2245	28.3031	-16.5172
2018	ESP.PG.20.3	ESP	PG	20	3	2287	28.3027	-16.5175
2008	ESP.SJ.01.1	ESP	SJ	1	1	150	28.1884	-16.8019
2018	ESP.SJ.01.1	ESP	SJ	1	1	134	28.1886	-16.8018
2008	ESP.SJ.01.2	ESP	SJ	1	2	150	28.1884	-16.8019
2008	ESP.SJ.01.3	ESP	SJ	1	3	150	28.1884	-16.8019
2018	ESP.SJ.01.3	ESP	SJ	1	3	150	28.1885	-16.8013
2008	ESP.SJ.02.1	ESP	SJ	2	1	245	28.1939	-16.7965
2018	ESP.SJ.02.1	ESP	SJ	2	1	225	28.1931	-16.7961
2008	ESP.SJ.02.2	ESP	SJ	2	2	245	28.1939	-16.7965
2008	ESP.SJ.02.3	ESP	SJ	2	3	245	28.1939	-16.7965
2018	ESP.SJ.02.3	ESP	SJ	2	3	229	28.1927	-16.796
2008	ESP.SJ.03.1	ESP	SJ	3	1	305	28.1961	-16.7952
2018	ESP.SJ.03.1	ESP	SJ	3	1	293	28.1963	-16.7952
2008	ESP.SJ.03.2	ESP	SJ	3	2	310	28.1961	-16.7952
2008	ESP.SJ.03.3	ESP	SJ	3	3	315	28.1961	-16.7952
2018	ESP.SJ.03.3	ESP	SJ	3	3	280	28.1962	-16.7957
2008	ESP.SJ.04.1	ESP	SJ	4	1	440	28.2152	-16.7939
2018	ESP.SJ.04.1	ESP	SJ	4	1	430	28.215	-16.794
2008	ESP.SJ.04.2	ESP	SJ	4	2	440	28.2152	-16.7939
2008	ESP.SJ.04.3	ESP	SJ	4	3	440	28.2152	-16.7939
2018	ESP.SJ.04.3	ESP	SJ	4	3	434	28.2151	-16.7945
[truncated: 1,658 more rows]
