# Supplementary material for: Rapid upwards spread of non-native plants in mountains across continents
Source: Nat Ecol Evol. 2023 Jan 26;7(3):405–13. doi: 10.1038/s41559-022-01979-6 (PMC9998268; doi:10.1038/s41559-022-01979-6)
Supplement: Supplementary file 4 — Range shifts of all species in all regions. [file 41559_2022_1979_MOESM4_ESM.xls]

## Sheet: MIREN_RangeShifts_all_species
Region	species	frequency	spread_annual
AUN	Achillea millefolium	27	13.2
AUN	Agrostis capillaris	105	2.1
AUN	Aira praecox	3	-6.1
AUN	Anagallis arvensis	44	14.2
AUN	Anthoxanthum odoratum	58	10.85
AUN	Arrhenatherum elatius	5	1
AUN	Avena barbata	10	-24.4
AUN	Avena sativa	4	-17.8
AUN	Briza maxima	21	-11.5
AUN	Briza minor	11	0.9
AUN	Bromus diandrus	15	-3
AUN	Bromus hordeaceus	44	-1.2
AUN	Bromus tectorum	7	6.25
AUN	Centaurium erythraea	53	4.95
AUN	Cerastium fontanum	9	27.1
AUN	Cerastium glomeratum	25	20
AUN	Cicendia quadrangularis	2	-83
AUN	Cirsium vulgare	30	0.6
AUN	Collomia grandiflora	6	0
AUN	Conyza sumatrensis	33	13.55
AUN	Crepis capillaris	43	12.6
AUN	Cynosurus echinatus	20	-2.2
AUN	Dactylis glomerata	63	-0.4
AUN	Dianthus armeria	6	4.5
AUN	Digitaria sanguinalis	12	-51.2
AUN	Echium vulgare	14	13.7
AUN	Eragrostis curvula	6	2.55
AUN	Erodium cicutarium	7	11.4
AUN	Festuca arundinacea	9	12.3
AUN	Festuca rubra	40	3.6
AUN	Galium aparine	3	18
AUN	Hirschfeldia incana	5	-15.1
AUN	Holcus lanatus	61	0.9
AUN	Hypericum perforatum	48	-0.05
AUN	Hypochaeris radicata	103	16.5
AUN	Lactuca serriola	14	-48.5
AUN	Linaria arvensis	9	-15.7
AUN	Lolium perenne	13	12.25
AUN	Lotus corniculatus	6	3.9
AUN	Lotus pedunculatus	3	0
AUN	Modiola caroliniana	3	-6.6
AUN	Paspalum dilatatum	25	22.9
AUN	Petrorhagia nanteuilii	30	4.25
AUN	Phalaris aquatica	2	0
AUN	Phleum pratense	6	-18.2
AUN	Plantago lanceolata	70	-1.2
AUN	Poa annua	8	-0.6
AUN	Poa pratensis	6	0.95
AUN	Polycarpon tetraphyllum	5	-61.7
AUN	Polygonum aviculare	5	-16.05
AUN	Potentilla recta	3	10.45
AUN	Prunella vulgaris	23	0.6
AUN	Pyracantha angustifolia	2	0
AUN	Rosa rubiginosa	10	14.8
AUN	Rumex acetosella	80	-3.7
AUN	Rumex crispus	5	0.5
AUN	Sanguisorba minor	2	0
AUN	Sonchus asper	8	13.9
AUN	Sonchus oleraceus	9	5.2
AUN	Spergularia rubra	11	-64.5
AUN	Taraxacum species	40	17.4
AUN	Tragopogon dubius	4	34.2
AUN	Trifolium arvense	37	15.65
AUN	Trifolium campestre	15	-11.2
AUN	Trifolium dubium	42	15.6
AUN	Trifolium glomeratum	12	111.5
AUN	Trifolium pratense	7	50.75
AUN	Trifolium repens	64	31.8
AUN	Verbascum thapsus	10	15.4
AUN	Verbascum virgatum	37	-1.05
AUN	Verbena bonariensis	6	22.2
AUN	Vulpia bromoides	53	1.05
AUN	Vulpia myuros	25	11.95
AUV	Achillea millefolium	29	18.8
AUV	Agrostis capillaris	170	-0.56
AUV	Anagallis arvensis	80	9.66
AUV	Anthoxanthum odoratum	48	7.96
AUV	Briza maxima	28	-1.62
AUV	Briza minor	17	37.34
AUV	Bromus catharticus	20	11.32
AUV	Bromus diandrus	4	-120.56
AUV	Bromus hordeaceus	45	-15.72
AUV	Centaurium erythraea	55	-19.14
AUV	Cerastium fontanum	33	-0.6
AUV	Cerastium glomeratum	51	0.22
AUV	Cirsium vulgare	70	4.22
AUV	Crepis capillaris	54	4.72
AUV	Cynodon dactylon	37	47.92
AUV	Cynosurus echinatus	57	45.38
AUV	Cyperus eragrostis	4	73.02
AUV	Cytisus scoparius	13	15.26
AUV	Dactylis glomerata	56	13.6
AUV	Digitaria sanguinalis	34	32.72
AUV	Eleusine tristachya	17	-20.58
AUV	Epilobium ciliatum	37	-3.52
AUV	Erigeron bonariensis	77	-7.2
AUV	Erigeron canadensis	16	-41.52
AUV	Euphorbia maculata	3	40.22
AUV	Festuca arundinacea	3	25.56
AUV	Festuca rubra	23	-4.8
AUV	Galium divaricatum	2	0
AUV	Gnaphalium calviceps	9	-71.5
AUV	Gnaphalium purpureum	19	-13.98
AUV	Holcus lanatus	129	0.08
AUV	Hordeum vulgare	2	0
AUV	Hypericum perforatum	72	5.6
AUV	Hypochaeris glabra	2	0
AUV	Hypochaeris radicata	187	-0.26
AUV	Juncus tenuis	3	104.4
AUV	Leontodon saxatilis	2	0
AUV	Linanthus pungens	4	1.84
AUV	Lolium perenne	18	48.84
AUV	Lotus corniculatus	10	2.92
AUV	Lotus pedunculatus	25	13.84
AUV	Lotus subbiflorus	2	0
AUV	Malus pumila	5	-30.4
AUV	Parentucellia latifolia	2	-98.4
AUV	Paspalum dilatatum	25	36.56
AUV	Pennisetum clandestinum	4	132.2
AUV	Petrorhagia dubia	6	93.32
AUV	Phleum pratense	9	-0.54
AUV	Plantago lanceolata	95	-0.3
AUV	Plantago major	10	21.76
AUV	Poa annua	13	-0.72
AUV	Poa pratensis	4	-31.96
AUV	Polygonum aviculare	18	15.52
AUV	Prunella vulgaris	77	7.94
AUV	Rosa rubiginosa	13	1.36
AUV	Rumex acetosella	130	-1.76
AUV	Rumex conglomeratus	3	2.16
AUV	Setaria parviflora	8	43.32
AUV	Solanum americanum	18	-0.88
AUV	Sonchus asper	36	6.08
AUV	Sonchus oleraceus	31	13.64
AUV	Spergularia rubra	14	-72
AUV	Sporobolus africanus	4	41.2
AUV	Taraxacum species	43	10.86
AUV	Trifolium arvense	61	29.68
AUV	Trifolium campestre	51	18.46
AUV	Trifolium pratense	5	-190.42
AUV	Trifolium repens	131	2.94
AUV	Verbascum virgatum	36	16.9
AUV	Verbena bonariensis	6	55.12
AUV	Veronica arvensis	3	92.34
AUV	Veronica persica	4	-34.2
AUV	Vicia sativa	11	-20.66
AUV	Viola arvensis	4	-8.02
AUV	Vulpia bromoides	31	-2.7
AUV	Vulpia myuros	47	28.58
CHE	Artemisia verlotiorum	13	50.53
CHE	Bromus inermis	40	2.36
CHE	Diplotaxis tenuifolia	12	4.05
CHE	Erigeron annuus	20	8.088
CHE	Erigeron canadensis	30	20.9
CHE	Matricaria discoidea	20	-2.66
CHE	Oxalis stricta	2	25.63
CHE	Solidago canadensis	4	33.76
CHE	Trifolium hybridum	6	-4.29
CHE	Veronica persica	9	-6.1
CLC	Avena barbata	8	0
CLC	Bromus hordeaceus	3	-8.82
CLC	Bromus rigidus	5	-14
CLC	Carduus nutans	4	-0.98
CLC	Centaurea melitensis	6	8.15
CLC	Cerastium arvense	31	2.22
CLC	Chenopodium album	3	45.23
CLC	Conium maculatum	4	-29.91
CLC	Convolvulus arvensis	15	10.11
CLC	Cynoglossum creticum	21	-1.44
CLC	Erodium cicutarium	11	36.56
CLC	Eschscholzia californica	8	0
CLC	Galium aparine	3	20.18
CLC	Hirschfeldia incana	10	-18.15
CLC	Hordeum murinum	7	3.09
CLC	Lactuca serriola	32	6.16
CLC	Plantago lanceolata	8	-13.5
CLC	Poa annua	2	-70.3
CLC	Polygonum aviculare	29	17.93
CLC	Populus nigra	4	0
CLC	Robinia pseudoacacia	6	0
CLC	Rumex acetosella	2	-29.4
CLC	Rumex crispus	3	44.31
CLC	Sisymbrium orientale	9	-14.25
CLC	Sonchus asper	14	21.48
CLC	Sonchus oleraceus	4	-40.8
CLC	Tanacetum parthenium	16	14.77
CLC	Taraxacum species	32	0.8
CLC	Trifolium repens	2	0
CLC	Tripleurospermum inodorum	12	-20.85
CLC	Verbascum thapsus	5	7.92
CLC	Vulpia myuros	5	24.45
CLS	Acacia dealbata	19	41.6367
CLS	Achillea millefolium	25	4.16
CLS	Agrostis capillaris	65	8.26
CLS	Aira caryophyllea	38	-20.28
CLS	Alnus glutinosa	2	-2.8
CLS	Anagallis arvensis	2	-63.7
CLS	Arrhenatherum elatius	11	0.1384
CLS	Avena fatua	8	17.28
CLS	Briza maxima	12	-5.88955
CLS	Briza minor	5	43.04
CLS	Capsella bursa-pastoris	3	117.405
CLS	Cardamine rostrata	4	-7.92
CLS	Centaurea nigra	11	-1
CLS	Cerastium arvense	9	-12.92
CLS	Cichorium intybus	8	12.5171
CLS	Cirsium vulgare	30	-21.1813
CLS	Conium maculatum	13	21.8984
CLS	Convolvulus arvensis	10	13.6153
CLS	Crataegus monogyna	3	-2.85
CLS	Crepis capillaris	34	-15.03
CLS	Cynosurus echinatus	11	-12.55
CLS	Cytisus scoparius	23	6.22281
CLS	Dactylis glomerata	25	-12.9
CLS	Daucus carota	13	11.44
CLS	Digitalis purpurea	3	-6.98
CLS	Echium vulgare	76	-0.904
CLS	Erodium cicutarium	7	30.3892
CLS	Euphorbia peplus	3	26.6051
CLS	Festuca acanthophylla	38	-2.1
CLS	Galega officinalis	7	48.8433
CLS	Genista monspessulana	19	13.686
CLS	Holcus lanatus	34	-3.19833
CLS	Hypericum perforatum	88	0.9
CLS	Hypochaeris radicata	102	5.81714
CLS	Lactuca serriola	32	20.873
CLS	Leontodon saxatilis	8	-27.72
CLS	Leucanthemum vulgare	14	-7.42
CLS	Linum bienne	9	-18.9594
CLS	Lotus corniculatus	29	-0.71
CLS	Lupinus arboreus	4	24.5177
CLS	Lupinus polyphyllus	6	-6.11
CLS	Mentha pulegium	6	-44.3147
CLS	Persicaria maculosa	5	115.18
CLS	Petrorhagia dubia	25	3.09308
CLS	Plantago lanceolata	77	-4.66067
CLS	Plantago major	3	-57.26
CLS	Polygonum aviculare	11	119.681
CLS	Prunella vulgaris	28	-0.33
CLS	Prunus cerasus	8	-7.5392
CLS	Raphanus raphanistrum	5	-56.4272
CLS	Rosa rubiginosa	83	2.58048
CLS	Rubus ulmifolius	31	5.83065
CLS	Rumex acetosella	115	0.597143
CLS	Rumex pulcher	8	-14.81
CLS	Sanguisorba minor	44	-9.1775
CLS	Saponaria officinalis	2	34
CLS	Scleranthus annuus	27	-25.64
CLS	Silene gallica	12	14.54
CLS	Sisymbrium officinale	4	-12.1
CLS	Spergularia rubra	6	29.88
CLS	Taraxacum species	32	-22.2707
CLS	Trifolium angustifolium	12	4.5
CLS	Trifolium arvense	20	6.06
CLS	Trifolium dubium	13	-15.0638
CLS	Trifolium pratense	32	-0.48
CLS	Trifolium repens	35	24.32
CLS	Verbascum thapsus	56	9.4
CLS	Verbascum virgatum	13	18.7889
CLS	Veronica serpyllifolia	3	-22.51
CLS	Vulpia myuros	33	-31.73
ESP	Acacia saligna	3	-51.2667
ESP	Anagallis arvensis	31	10.21
ESP	Atriplex semibaccata	6	7.34545
ESP	Austrocylindropuntia cylindrica	2	1.68
ESP	Bidens pilosa	8	-7.58574
ESP	Calendula arvensis	30	20.7212
ESP	Capsella bursa-pastoris	2	-38.3118
ESP	Castanea sativa	4	4.86
ESP	Cenchrus setaceus	15	14.04
ESP	Chenopodium murale	17	24.5158
ESP	Convolvulus althaeoides	9	17.4992
ESP	Cotula australis	3	53.1318
ESP	Cynodon dactylon	3	13.3433
ESP	Datura innoxia	2	-76.0217
ESP	Erigeron bonariensis	13	-3.95
ESP	Erodium cicutarium	39	8.21882
ESP	Eschscholzia californica	11	7.04602
ESP	Eucalyptus camaldulensis	4	3.71023
ESP	Ficus carica	7	21.1757
ESP	Fumaria officinalis	6	-2.26667
ESP	Galactites tomentosus	7	37.6382
ESP	Galium aparine	13	-14.75
ESP	Geranium molle	2	30.6882
ESP	Geranium robertianum	14	-6.42471
ESP	Hedypnois rhagadioloides	13	16.5577
ESP	Hirschfeldia incana	18	-6.19714
ESP	Hypochaeris glabra	20	24.0535
ESP	Lactuca serriola	7	98.8715
ESP	Lolium rigidum	7	0.412121
ESP	Malva parviflora	21	-2.46719
ESP	Medicago arabica	5	3.3
ESP	Medicago polymorpha	14	4.03267
ESP	Medicago tornata	8	-5.99091
ESP	Mercurialis annua	5	18.0104
ESP	Mesembryanthemum crystallinum	9	-0.726667
ESP	Mesembryanthemum nodiflorum	12	-4.15
ESP	Nicotiana glauca	11	-32.1865
ESP	Opuntia ficus-indica	26	-10.0309
ESP	Opuntia stricta	10	3.384
ESP	Oxalis pes-caprae	4	63.281
ESP	Piptatherum miliaceum	15	-0.08
ESP	Polycarpon tetraphyllum	19	-3.13059
ESP	Prunus dulcis	6	20.6782
ESP	Rumex acetosella	4	8.67765
ESP	Scorpiurus muricatus	8	-0.418429
ESP	Senecio vulgaris	5	38.0204
ESP	Silene gallica	8	-19.1429
ESP	Silene vulgaris	24	27.0882
ESP	Sisymbrium erysimoides	5	-8.69409
ESP	Sisymbrium irio	6	129.632
ESP	Sonchus asper	4	-6.75059
ESP	Sonchus oleraceus	23	6.76429
ESP	Sonchus tenerrimus	12	-36.872
ESP	Tragopogon porrifolius	8	17.269
ESP	Urospermum picroides	28	-41.4886
ESP	Vitis vinifera	8	2.68401
ESP	Washingtonia filifera	2	1
HWI	Achillea millefolium	5	-20.0474
HWI	Amaranthus spinosus	3	-48.5475
HWI	Anagallis arvensis	17	41.6
HWI	Anthoxanthum odoratum	45	-1.23696
HWI	Arundina graminifolia	4	52.5856
HWI	Axonopus fissifolius	32	4.712
HWI	Bidens pilosa	18	145.04
HWI	Boerhavia coccinea	7	-67.9657
HWI	Brassica nigra	4	28.34
HWI	Bromus catharticus	23	-152.24
HWI	Bulbostylis capillaris	19	11.0397
HWI	Calyptocarpus vialis	3	-117.54
HWI	Cenchrus ciliaris	4	-70.04
HWI	Centaurium erythraea	4	-45.7728
HWI	Centella asiatica	7	155.584
HWI	Cerastium fontanum	7	65.08
HWI	Chamaecrista nictitans	5	-6.30393
HWI	Chloris gayana	5	-93.335
HWI	Cirsium vulgare	9	-33.4702
HWI	Commelina diffusa	10	-26.32
HWI	Cotula australis	4	-37.2
HWI	Crassocephalum crepidioides	2	-154.862
HWI	Cuphea carthagenensis	5	-75.538
HWI	Cynodon dactylon	15	12.86
HWI	Cyperus haspan	4	-183.334
HWI	Cyperus rotundus	9	43.0768
HWI	Dactylis glomerata	36	-97.7016
HWI	Desmodium incanum	15	-18.44
HWI	Desmodium intortum	7	26.7386
HWI	Desmodium tortuosum	12	-17.5179
HWI	Desmodium triflorum	9	-42.2672
HWI	Dianthus armeria	11	-7.76
HWI	Digitaria ciliaris	7	-19.4
HWI	Digitaria violascens	13	13.8237
HWI	Eleusine indica	8	-92.0467
HWI	Eragrostis amabilis	3	-6.58
HWI	Eragrostis cumingii	4	34.4192
HWI	Erigeron bonariensis	19	-232.243
HWI	Erodium cicutarium	8	-36.7427
HWI	Euphorbia heterophylla	2	-22.8752
HWI	Euphorbia hirta	11	19.7818
HWI	Euphorbia hyssopifolia	3	-25.7475
HWI	Euphorbia thymifolia	2	72.6
HWI	Festuca rubra	12	-73.5056
HWI	Geranium cuneatum	3	-49.6882
HWI	Heterotheca grandiflora	10	-133.338
HWI	Holcus lanatus	68	-49.297
HWI	Hypochaeris radicata	80	-59.8688
HWI	Ipomoea indica	4	5.592
HWI	Kyllinga brevifolia	18	-22.528
HWI	Kyllinga nemoralis	4	-187.889
HWI	Lepidium virginicum	12	-319.83
HWI	Leucaena leucocephala	4	-8.1552
HWI	Lolium multiflorum	2	185
HWI	Lolium perenne	5	176.64
HWI	Lotus subbiflorus	9	70.5952
HWI	Macroptilium lathyroides	4	19.4325
HWI	Malva parviflora	8	-44.265
HWI	Medicago polymorpha	5	-10.2072
HWI	Melilotus officinalis	9	30.8214
HWI	Melinis minutiflora	24	-162.357
HWI	Melinis repens	27	4.72576
HWI	Mimosa pudica	12	-47.92
HWI	Mitracarpus hirtus	4	-59.2256
HWI	Nassella cernua	8	47.4266
HWI	Oenothera stricta	23	11.9386
HWI	Oxalis corniculata	24	-137.654
HWI	Panicum maximum	7	-47.14
HWI	Paspalum fimbriatum	2	-50.5392
HWI	Paspalum scrobiculatum	2	106.986
HWI	Pennisetum clandestinum	63	-13.8757
HWI	Persicaria capitata	14	12.392
HWI	Petrorhagia dubia	4	304.209
HWI	Pipturus albidus	2	-6.96
HWI	Plantago lanceolata	75	7.31632
HWI	Plantago major	8	-8.4352
HWI	Poa pratensis	18	-78.2522
HWI	Polygala paniculata	9	-45.9232
HWI	Prunella vulgaris	2	-6.4
HWI	Psidium guajava	3	28.4586
HWI	Rubus argutus	5	2.36608
HWI	Rumex acetosella	45	-33.4083
HWI	Rytidosperma pilosum	9	-0.26
HWI	Sacciolepis indica	13	49.9328
HWI	Salsola kali	2	27.8
HWI	Schinus terebinthifolia	2	-31.4
HWI	Schizachyrium condensatum	6	34.0944
HWI	Senecio madagascariensis	61	-61.4032
HWI	Setaria parviflora	13	-66.4912
HWI	Sida fallax	5	1.18912
HWI	Silene gallica	4	230.2
HWI	Sonchus oleraceus	14	-61.48
HWI	Spermacoce remota	6	-25.3952
HWI	Sporobolus indicus	36	-31.12
HWI	Stachys arvensis	5	-15.94
HWI	Taraxacum species	9	20.44
HWI	Trifolium arvense	20	-28.2061
HWI	Trifolium dubium	19	34.5544
HWI	Trifolium repens	37	34.5006
HWI	Verbascum thapsus	29	-63.8504
HWI	Verbascum virgatum	3	-101.792
HWI	Verbena litoralis	8	-48.2342
HWI	Verbesina encelioides	5	-7.04
HWI	Vicia sativa	18	-64.2771
HWI	Vulpia bromoides	20	54.3408
HWI	Vulpia myuros	10	66.2936
HWI	Wahlenbergia gracilis	7	32.8789
HWI	Youngia japonica	3	-35.102
IND	Achillea millefolium	33	99.5
IND	Alcea rosea	4	-10.64
IND	Amaranthus caudatus	9	-102.24
IND	Amaranthus spinosus	5	20.32
IND	Anthemis cotula	23	-94.16
IND	Arctium lappa	5	6.04
IND	Arenaria serpyllifolia	4	-44.04
IND	Bellis perennis	4	33.04
IND	Bromus japonicus	9	44.42
IND	Cannabis sativa	10	-0.08
IND	Capsella bursa-pastoris	27	-2.56
IND	Centaurea iberica	5	-36.1
IND	Cerastium glomeratum	9	5.64
IND	Chenopodium foliosum	13	6.74
IND	Cichorium intybus	5	1.44
IND	Cirsium arvense	23	7.5
IND	Clinopodium umbrosum	33	15.54
IND	Convolvulus arvensis	9	-32.28
IND	Datura stramonium	5	33.34
IND	Daucus carota	14	136.18
IND	Digitalis purpurea	4	76.16
IND	Epilobium hirsutum	6	-252.48
IND	Erigeron canadensis	21	-31.14
IND	Erodium cicutarium	3	14.28
IND	Euphorbia helioscopia	6	25.82
IND	Fragaria nubicola	39	72.46
IND	Galinsoga parviflora	11	62.7
IND	Galium aparine	6	60.72
IND	Geum urbanum	3	-6.76
IND	Hordeum murinum	3	17.06
IND	Hypericum perforatum	7	-22.68
IND	Iris ensata	2	2.2
IND	Lactuca serriola	6	4.72
IND	Leucanthemum vulgare	10	7
IND	Lolium perenne	3	2.2
IND	Lotus corniculatus	3	-70.7
IND	Lycopus europaeus	4	-42.36
IND	Malva neglecta	22	48.16
IND	Marrubium vulgare	2	17.8
IND	Medicago lupulina	23	61.26
IND	Mentha longifolia	9	-78.42
IND	Myosotis stricta	2	3.4
IND	Oxalis corniculata	29	19.22
IND	Persicaria hydropiper	25	9.04
IND	Plantago lanceolata	38	104.8
IND	Plantago major	38	78.5
IND	Poa annua	43	31.38
IND	Poa pratensis	18	-89.88
IND	Polemonium caeruleum	5	136.6
IND	Polygonum aviculare	32	55.08
IND	Polypogon fugax	4	1
IND	Prunella vulgaris	24	64.08
IND	Ranunculus laetus	20	-3.64
IND	Ranunculus muricatus	3	-70.7
IND	Ranunculus sceleratus	9	-31.36
IND	Rubus ulmifolius	5	33.28
IND	Rumex dentatus	2	7.6
IND	Rumex nepalensis	40	-8.76
IND	Sambucus wightiana	12	24.3
IND	Setaria viridis	3	21.8
IND	Sisymbrium loeselii	10	-122.56
IND	Solanum americanum	13	85.14
IND	Sonchus oleraceus	8	7.32
IND	Stellaria aquatica	3	0.32
IND	Stellaria media	8	9.8
IND	Symphyotrichum pilosum	2	17.8
IND	Taraxacum species	39	93.16
IND	Thalictrum minus	2	-4.2
IND	Trifolium pratense	23	2.06
IND	Trifolium repens	47	-43.6
IND	Urtica dioica	37	12.76
IND	Veronica beccabunga	7	71.54
IND	Veronica persica	12	11
IND	Xanthium spinosum	8	91.4
MTN	Agropyron cristatum	3	-0.6017
MTN	Agrostis stolonifera	6	24.4044
MTN	Alyssum desertorum	4	3.07124
MTN	Bromus inermis	65	-23.6796
MTN	Bromus japonicus	5	-18.3104
MTN	Bromus tectorum	15	16.5158
MTN	Camelina microcarpa	10	25.3389
MTN	Centaurea podospermifolia	17	-12.2914
MTN	Cirsium arvense	21	-2.28639
MTN	Cynoglossum officinale	3	-47.104
MTN	Dactylis glomerata	10	19.3464
MTN	Descurainia sophia	7	-12.2498
MTN	Lactuca serriola	19	-2.24327
MTN	Linaria vulgaris	4	0.77082
MTN	Medicago lupulina	32	8.61538
MTN	Melilotus officinalis	24	2.65522
MTN	Phleum pratense	72	-1.17565
MTN	Plantago lanceolata	2	0
MTN	Plantago major	6	2.53581
MTN	Poa compressa	17	53.4644
MTN	Poa pratensis	74	-15.015
MTN	Polygonum aviculare	3	37.5534
MTN	Rumex crispus	6	7.0844
MTN	Silene latifolia	16	-1.33836
MTN	Silene vulgaris	12	-1.30191
MTN	Taraxacum species	101	-1.67669
MTN	Thlaspi arvense	14	-12.1453
MTN	Tragopogon dubius	56	-0.404381
MTN	Trifolium hybridum	51	-0.432813
MTN	Trifolium repens	21	-22.5391
MTN	Verbascum thapsus	11	-9.16429
NOR	Festuca pratensis	5	1.416
NOR	Phleum pratense	15	23.938
NOR	Plantago major	8	-4.288
NOR	Stellaria graminea	4	0.498
NOR	Tanacetum vulgare	6	8.35333
NOR	Trifolium pratense	22	15.036
NOR	Trifolium repens	50	3.812
NOR	Vicia villosa	2	19.36
ORE	Aegilops cylindrica	3	25.2
ORE	Alopecurus pratensis	13	16.22
ORE	Alyssum alyssoides	4	103.44
ORE	Arrhenatherum elatius	19	24.88
ORE	Bromus briziformis	18	1.24
ORE	Bromus inermis	33	35.22
ORE	Bromus tectorum	30	0.04
ORE	Capsella bursa-pastoris	4	-110.36
ORE	Centaurea solstitialis	4	3.94
ORE	Cerastium fontanum	12	79.02
ORE	Cichorium intybus	13	11.36
ORE	Cirsium arvense	50	-17.72
ORE	Cirsium vulgare	38	-83.56
ORE	Convolvulus arvensis	16	61.4
ORE	Cynoglossum officinale	74	-7.96
ORE	Dactylis glomerata	69	-1.94
ORE	Daucus carota	9	2.94
ORE	Dianthus armeria	15	-30.9
ORE	Dipsacus fullonum	12	-39.04
ORE	Elymus caninus	5	136.8
ORE	Elymus hispidus	39	7.34
ORE	Erodium cicutarium	12	57.04
ORE	Hypericum perforatum	16	2.36
ORE	Lactuca serriola	36	17.32
ORE	Medicago lupulina	23	3.04
ORE	Melilotus officinalis	13	-1.76
ORE	Onopordum acanthium	8	125.04
ORE	Phleum pratense	39	11.86
ORE	Plantago lanceolata	52	26.9
ORE	Plantago major	28	-4.48
ORE	Poa bulbosa	35	7.8
ORE	Poa compressa	68	83.04
ORE	Poa pratensis	55	77.92
ORE	Polygonum aviculare	25	69.94
ORE	Potentilla recta	26	-12.48
ORE	Rumex acetosella	66	-0.6
ORE	Rumex crispus	10	-38.84
ORE	Spergularia rubra	25	1.92
ORE	Taeniatherum caput-medusae	8	-19.12
ORE	Taraxacum species	94	-5
ORE	Thlaspi arvense	4	7.72
ORE	Tragopogon dubius	61	-14.16
ORE	Trifolium pratense	31	-21.54
ORE	Trifolium repens	65	-0.16
ORE	Ventenata dubia	23	49.32
ORE	Verbascum blattaria	4	5.14
ORE	Verbascum thapsus	42	0.88
